# Supplementary material for: Bioinformatic mining for RiPP biosynthetic gene clusters in Bacteroidales reveals possible new subfamily architectures and novel natural products
Source: Front Microbiol. 2023 Jul 4;14:1219272. doi: 10.3389/fmicb.2023.1219272 (PMC10352776; doi:10.3389/fmicb.2023.1219272)
Supplement: Supplementary file 1 [file Data_Sheet_1.xlsx]

## Sheet: Table S1
Table S1. Bacteroidales strains screened for the presence of putative RiPP biosynthetic gene clusters (BGCs). Database derived from Evans et al. (2022).
Genome name	Phylum	Class	Order	Family	Genus	Species	Contig count	Genome length	Isolation source info	BioProject	BioSample	Genbank accession	RefSeq accession
Acetobacteroides hydrogenigenes RL-C	Bacteroidetes	Bacteroidia	Bacteroidales	Rikenellaceae	Acetobacteroides	Acetobacteroides hydrogenigenes	32	3861100	water, reed swamp	PRJNA402447	SAMN10187731	GCA_004340205.1	GCF_004340205.1
Alistipes communis 5CBH24	Bacteroidetes	Bacteroidia	Bacteroidales	Rikenellaceae	Alistipes	Alistipes communis	1	3301347	feces, human	PRJDB8150	SAMD00166231	GCA_006542665.1	GCF_006542665.1
Alistipes communis 6CPBBH3	Bacteroidetes	Bacteroidia	Bacteroidales	Rikenellaceae	Alistipes	Alistipes communis	1	3302129	feces, human	PRJDB8150	SAMD00166235	GCA_006542745.1	GCF_006542745.1
Alistipes communis ph8	Bacteroidetes	Bacteroidia	Bacteroidales	Rikenellaceae	Alistipes	Alistipes communis	4	3163675	feces, human	PRJEA82085	SAMEA2272762	GCA_000311925.1	GCF_000311925.1
Alistipes dispar 5CPEGH6	Bacteroidetes	Bacteroidia	Bacteroidales	Rikenellaceae	Alistipes	Alistipes dispar	1	2962376	feces, human	PRJDB8150	SAMD00166232	GCA_006542685.1	GCF_006542685.1
Alistipes finegoldii 2789STDY5608890	Bacteroidetes	Bacteroidia	Bacteroidales	Rikenellaceae	Alistipes	Alistipes finegoldii	42	3372095	feces, human	PRJEB10915	SAMEA3545298	GCA_001405655.1	GCF_001405655.1
Alistipes finegoldii 2789STDY5834947	Bacteroidetes	Bacteroidia	Bacteroidales	Rikenellaceae	Alistipes	Alistipes finegoldii	8	3215546	feces, human	PRJEB10915	SAMEA3545410	GCA_001405855.1	GCF_001405855.1
Alistipes finegoldii BIOML-A1	Bacteroidetes	Bacteroidia	Bacteroidales	Rikenellaceae	Alistipes	Alistipes finegoldii	144	3509397	feces, human	PRJNA544527	SAMN11943113	GCA_008421235.1	GCF_008421235.1
Alistipes finegoldii DSM 17242	Bacteroidetes	Bacteroidia	Bacteroidales	Rikenellaceae	Alistipes	Alistipes finegoldii	1	3734239	appendix tissue, human	PRJNA224116	SAMN02232007	GCA_000265365.1	GCF_000265365.1
Alistipes ihumii AP11	Bacteroidetes	Bacteroidia	Bacteroidales	Rikenellaceae	Alistipes	Alistipes ihumii	60	2772824	feces, human	PRJEB379	SAMEA2272467	GCA_000321205.1	GCF_000321205.1
Alistipes indistinctus 2BBH45	Bacteroidetes	Bacteroidia	Bacteroidales	Rikenellaceae	Alistipes	Alistipes indistinctus	2	3095585	feces, human	PRJDB9565	SAMD00216626	GCA_014163495.1	GCF_014163495.1
Alistipes indistinctus AF17-14	Bacteroidetes	Bacteroidia	Bacteroidales	Rikenellaceae	Alistipes	Alistipes indistinctus	27	2934025	feces, human	PRJNA482748	SAMN09734325	GCA_003460105.1	GCF_003460105.1
Alistipes indistinctus YIT 12060	Bacteroidetes	Bacteroidia	Bacteroidales	Rikenellaceae	Alistipes	Alistipes indistinctus	6	2855429	feces, human	PRJNA46373	SAMN02463850	GCA_000231275.1	GCF_000231275.1
Alistipes megaguti Marseille-P5997	Bacteroidetes	Bacteroidia	Bacteroidales	Rikenellaceae	Alistipes	Alistipes megaguti	1	3270862	feces, human	PRJEB28786	SAMEA4983370	GCA_900604385.1	GCF_900604385.1
Alistipes onderdonkii 3BBH6	Bacteroidetes	Bacteroidia	Bacteroidales	Rikenellaceae	Alistipes	Alistipes onderdonkii	1	3507492	feces, human	PRJNA224116	SAMD00166230	GCA_006542645.1	GCF_006542645.1
Alistipes onderdonkii 5CPYCFAH4	Bacteroidetes	Bacteroidia	Bacteroidales	Rikenellaceae	Alistipes	Alistipes onderdonkii	1	3312673	feces, human	PRJDB8150	SAMD00166233	GCA_006542705.1	GCF_006542705.1
Alistipes onderdonkii 5NYCFAH2	Bacteroidetes	Bacteroidia	Bacteroidales	Rikenellaceae	Alistipes	Alistipes onderdonkii	1	3312682	feces, human	PRJDB8150	SAMD00166234	GCA_006542725.1	GCF_006542725.1
Alistipes onderdonkii am 0171	Bacteroidetes	Bacteroidia	Bacteroidales	Rikenellaceae	Alistipes	Alistipes onderdonkii	86	3923734	feces, human	PRJNA496358	SAMN10239562	GCA_004168145.1	GCF_004168145.1
Alistipes onderdonkii An90	Bacteroidetes	Bacteroidia	Bacteroidales	Rikenellaceae	Alistipes	Alistipes onderdonkii	17	3483340	caecum, chicken	PRJNA377666	SAMN06473769	GCA_002159215.1	GCF_002159215.1
Alistipes onderdonkii D10-10	Bacteroidetes	Bacteroidia	Bacteroidales	Rikenellaceae	Alistipes	Alistipes onderdonkii	57	3265317	animal manure, mouse	PRJNA486904	SAMN10240013	GCA_009663755.1	GCF_009663755.1
Alistipes onderdonkii DSM 19147	Bacteroidetes	Bacteroidia	Bacteroidales	Rikenellaceae	Alistipes	Alistipes onderdonkii	29	3865648	abdominal abscess, human	PRJNA174975	SAMN02441364	GCA_000374505.1	GCF_000374505.1
Alistipes provencensis Marseille-P2431	Bacteroidetes	Bacteroidia	Bacteroidales	Rikenellaceae	Alistipes	Alistipes provencensis	5	3805205	feces, human	PRJEB13794	SAMEA3949864	GCA_900083545.1	GCF_900083545.1
Alistipes putredinis DSM 17216	Bacteroidetes	Bacteroidia	Bacteroidales	Rikenellaceae	Alistipes	Alistipes putredinis	12	2550678	feces, human	PRJNA19655	SAMN00000002	GCA_000154465.1	GCF_000154465.1
Alistipes senegalensis 81E7	Bacteroidetes	Bacteroidia	Bacteroidales	Rikenellaceae	Alistipes	Alistipes senegalensis	3	3674467	feces, human	PRJEB29940	SAMEA5128830	GCA_900624755.1	GCF_900624755.1
Alistipes senegalensis JC50	Bacteroidetes	Bacteroidia	Bacteroidales	Rikenellaceae	Alistipes	Alistipes senegalensis	6	4017609	feces, human	PRJEA82331	SAMEA2272561	GCA_000312145.1	GCF_000312145.1
Alistipes shahii BIOML-A1	Bacteroidetes	Bacteroidia	Bacteroidales	Rikenellaceae	Alistipes	Alistipes shahii	87	3359891	feces, human	PRJNA544527	SAMN11943383	GCA_008416385.1	GCF_008416385.1
Alistipes shahii BIOML-A2	Bacteroidetes	Bacteroidia	Bacteroidales	Rikenellaceae	Alistipes	Alistipes shahii	99	3821995	feces, human	PRJNA544527	SAMN11943384	GCA_008416365.1	GCF_008416365.1
Alistipes shahii BL-389-WT-23F	Bacteroidetes	Bacteroidia	Bacteroidales	Rikenellaceae	Alistipes	Alistipes shahii	65	3317268	feces, swine	PRJNA561470	SAMN14558239	GCA_012844205.1	GCF_012844205.1
Alistipes shahii BSD2780061688st1 A10	Bacteroidetes	Bacteroidia	Bacteroidales	Rikenellaceae	Alistipes	Alistipes shahii	24	3239091	feces, human	PRJNA518912	SAMN10863270	GCA_005844225.1	GCF_005844225.1
Alistipes shahii WAL 8301	Bacteroidetes	Bacteroidia	Bacteroidales	Rikenellaceae	Alistipes	Alistipes shahii	1	3763317	appendix, human	PRJNA45913	SAMEA3138370	GCA_000210575.1	GCF_000210575.1
Alistipes timonensis JC136	Bacteroidetes	Bacteroidia	Bacteroidales	Rikenellaceae	Alistipes	Alistipes timonensis	38	3489612	feces, human	PRJEA68303	SAMEA2272181	GCA_000285455.1	GCF_000285455.1
Alloprevotella rava F0323	Bacteroidetes	Bacteroidia	Bacteroidales	Prevotellaceae	Alloprevotella	Alloprevotella rava	30	2593873	oral cavity, human	PRJNA40691	SAMN02463812	GCA_000234115.1	GCF_000234115.1
Alloprevotella tannerae ATCC 51259	Bacteroidetes	Bacteroidia	Bacteroidales	Prevotellaceae	Alloprevotella	Alloprevotella tannerae	6	2585719	oral cavity, human	PRJNA33153	SAMN00008849	GCA_000159995.1	GCF_000159995.1
Azobacteroides pseudotrichonymphae	Bacteroidetes	Bacteroidia	Bacteroidales	Bacteroidaceae	Azobacteroides	Azobacteroides pseudotrichonymphae	7	1016909	gut, termite	PRJDB5275	SAMD00066057	GCA_002091395.1	GCF_002091395.1
Azobacteroides pseudotrichonymphae CFP2	Bacteroidetes	Bacteroidia	Bacteroidales	Bacteroidaceae	Azobacteroides	Azobacteroides pseudotrichonymphae	5	1224919	gut, termite	PRJDA29025	SAMD00060940	GCA_000010645.1	GCF_000010645.1
Bacteroides 1_1_30	Bacteroidetes	Bacteroidia	Bacteroidales	Bacteroidaceae	Bacteroides	Bacteroides sp.	73	6480532	biopsy colon, human	PRJNA41955	SAMN02463820	GCA_000218365.1	GCF_000218365.1
Bacteroides 2_1_22	Bacteroidetes	Bacteroidia	Bacteroidales	Bacteroidaceae	Bacteroides	Bacteroides sp.	36	6003748	biopsy colon, human	PRJNA38349	SAMN02463734	GCA_000162155.1	GCF_000162155.1
Bacteroides acidifaciens 0.1X-D8-26	Bacteroidetes	Bacteroidia	Bacteroidales	Bacteroidaceae	Bacteroides	Bacteroides acidifaciens	218	4836365	animal manure, mouse	PRJNA486904	SAMN10024785	GCA_003671855.1	GCF_003671855.1
Bacteroides acidifaciens 0.1xD8-55	Bacteroidetes	Bacteroidia	Bacteroidales	Bacteroidaceae	Bacteroides	Bacteroides acidifaciens	228	5065678	animal manure, mouse	PRJNA486904	SAMN10024809	GCA_003670205.1	GCF_003670205.1
Bacteroides acidifaciens 1e8A	Bacteroidetes	Bacteroidia	Bacteroidales	Bacteroidaceae	Bacteroides	Bacteroides acidifaciens	1604	6153024	feces, human	PRJEB8296	SAMEA3217987	GCA_000944395.1	GCF_000944395.1
Bacteroides acidifaciens 9G3 hyb	Bacteroidetes	Bacteroidia	Bacteroidales	Bacteroidaceae	Bacteroides	Bacteroides acidifaciens	11	4998776	feces, human	PRJEB35845	SAMEA6831314	GCA_903181435.1	GCF_903181435.1
Bacteroides acidifaciens A40	Bacteroidetes	Bacteroidia	Bacteroidales	Bacteroidaceae	Bacteroides	Bacteroides acidifaciens	174	5142992	feces, mouse	PRJNA551571	SAMN12158236	GCA_010206385.1	GCF_010206385.1
Bacteroides acidifaciens IMSAGC 001	Bacteroidetes	Bacteroidia	Bacteroidales	Bacteroidaceae	Bacteroides	Bacteroides acidifaciens	369	4925063	feces, mouse	PRJDB8805	SAMD00186968	GCA_011958815.1	GCF_011958815.1
Bacteroides acidifaciens JCM 10556	Bacteroidetes	Bacteroidia	Bacteroidales	Bacteroidaceae	Bacteroides	Bacteroides acidifaciens	265	4849058	caecum, mouse	PRJDB562	SAMD00004211	GCA_000613385.1	GCF_000613385.1
Bacteroides acidifaciens NM70 E10	Bacteroidetes	Bacteroidia	Bacteroidales	Bacteroidaceae	Bacteroides	Bacteroides acidifaciens	202	4827458	gut, mouse	PRJNA474907	SAMN10878312	GCA_004794095.1	GCF_004794095.1
Bacteroides acidifaciens P2318	Bacteroidetes	Bacteroidia	Bacteroidales	Bacteroidaceae	Bacteroides	Bacteroides acidifaciens	233	5137552	oral swab, mouse	PRJNA527079	SAMN11126860	GCA_004569485.1	GCF_004569485.1
Bacteroides barnesiae DSM 18169	Bacteroidetes	Bacteroidia	Bacteroidales	Bacteroidaceae	Bacteroides	Bacteroides barnesiae	42	3619906	caecum, chicken	PRJNA174979	SAMN02441019	GCA_000374585.1	GCF_000374585.1
Bacteroides bouchesdurhonensis Marseille-P2653	Bacteroidetes	Bacteroidia	Bacteroidales	Bacteroidaceae	Bacteroides	Bacteroides bouchesdurhonensis	20	5308568	feces, human	PRJEB18812	SAMEA45981418	GCA_900155865.1	GCF_900155865.1
Bacteroides caccae 2789STDY5834880	Bacteroidetes	Bacteroidia	Bacteroidales	Bacteroidaceae	Bacteroides	Bacteroides caccae	31	5337582	feces, human	PRJEB10915	SAMEA3545345	GCA_001405955.1	GCF_001405955.1
Bacteroides caccae 2789STDY5834946	Bacteroidetes	Bacteroidia	Bacteroidales	Bacteroidaceae	Bacteroides	Bacteroides caccae	44	5291863	feces, human	PRJEB10915	SAMEA3545409	GCA_001405515.1	GCF_001405515.1
Bacteroides caccae AF24-29LB	Bacteroidetes	Bacteroidia	Bacteroidales	Bacteroidaceae	Bacteroides	Bacteroides caccae	84	5403685	feces, human	PRJNA482748	SAMN09734473	GCA_003459065.1	GCF_003459065.1
Bacteroides caccae AM16-49B	Bacteroidetes	Bacteroidia	Bacteroidales	Bacteroidaceae	Bacteroides	Bacteroides caccae	115	5491859	feces, human	PRJNA482748	SAMN09734837	GCA_003470705.1	GCF_003470705.1
Bacteroides caccae AM22-13LB	Bacteroidetes	Bacteroidia	Bacteroidales	Bacteroidaceae	Bacteroides	Bacteroides caccae	39	4797049	feces, human	PRJNA482748	SAMN09734901	GCA_003470465.1	GCF_003470465.1
Bacteroides caccae AM26-6LB	Bacteroidetes	Bacteroidia	Bacteroidales	Bacteroidaceae	Bacteroides	Bacteroides caccae	39	4671614	feces, human	PRJNA482748	SAMN09736340	GCA_003508775.1	GCF_003508775.1
Bacteroides caccae AM31-16AC	Bacteroidetes	Bacteroidia	Bacteroidales	Bacteroidaceae	Bacteroides	Bacteroides caccae	104	5342761	feces, human	PRJNA482748	SAMN09736428	GCA_003468785.1	GCF_003468785.1
Bacteroides caccae ATCC 43185	Bacteroidetes	Bacteroidia	Bacteroidales	Bacteroidaceae	Bacteroides	Bacteroides caccae	21	4564814	feces, human	PRJNA18163	SAMN00627055	GCA_000169015.1	GCF_000169015.1
Bacteroides caccae BIOML-A1	Bacteroidetes	Bacteroidia	Bacteroidales	Bacteroidaceae	Bacteroides	Bacteroides caccae	79	5437198	feces, human	PRJNA544527	SAMN11943387	GCA_008416305.1	GCF_008416305.1
Bacteroides caccae BIOML-A20	Bacteroidetes	Bacteroidia	Bacteroidales	Bacteroidaceae	Bacteroides	Bacteroides caccae	128	5296521	feces, human	PRJNA544527	SAMN11943406	GCA_008572595.1	GCF_008572595.1
Bacteroides caccae BIOML-A22	Bacteroidetes	Bacteroidia	Bacteroidales	Bacteroidaceae	Bacteroides	Bacteroides caccae	52	5199039	feces, human	PRJNA544527	SAMN11943408	GCA_008572545.1	GCF_008572545.1
Bacteroides caccae BIOML-A24	Bacteroidetes	Bacteroidia	Bacteroidales	Bacteroidaceae	Bacteroides	Bacteroides caccae	77	5397770	feces, human	PRJNA544527	SAMN11943410	GCA_008572505.1	GCF_008572505.1
Bacteroides caccae BIOML-A26	Bacteroidetes	Bacteroidia	Bacteroidales	Bacteroidaceae	Bacteroides	Bacteroides caccae	52	4863266	feces, human	PRJNA544527	SAMN11943412	GCA_008572465.1	GCF_008572465.1
Bacteroides caccae BIOML-A27	Bacteroidetes	Bacteroidia	Bacteroidales	Bacteroidaceae	Bacteroides	Bacteroides caccae	54	5127879	feces, human	PRJNA544527	SAMN11943413	GCA_008572445.1	GCF_008572445.1
Bacteroides caccae BIOML-A31	Bacteroidetes	Bacteroidia	Bacteroidales	Bacteroidaceae	Bacteroides	Bacteroides caccae	105	5346832	feces, human	PRJNA544527	SAMN11943417	GCA_008572355.1	GCF_008572355.1
Bacteroides caccae BSD2780061689st1 A4	Bacteroidetes	Bacteroidia	Bacteroidales	Bacteroidaceae	Bacteroides	Bacteroides caccae	40	4940848	feces, human	PRJNA518912	SAMN10863268	GCA_005844255.1	GCF_005844255.1
Bacteroides caccae CL03T12C61	Bacteroidetes	Bacteroidia	Bacteroidales	Bacteroidaceae	Bacteroides	Bacteroides caccae	6	5493117	feces, human	PRJNA64801	SAMN02463916	GCA_000273725.1	GCF_000273725.1
Bacteroides caccae OF02-6LB	Bacteroidetes	Bacteroidia	Bacteroidales	Bacteroidaceae	Bacteroides	Bacteroides caccae	100	5358345	feces, human	PRJNA482748	SAMN09736683	GCA_003463165.1	GCF_003463165.1
Bacteroides caccae OM05-21BH	Bacteroidetes	Bacteroidia	Bacteroidales	Bacteroidaceae	Bacteroides	Bacteroides caccae	134	5176306	feces, human	PRJNA482748	SAMN09736801	GCA_003438425.1	GCF_003438425.1
Bacteroides caecimuri NM63 1-25	Bacteroidetes	Bacteroidia	Bacteroidales	Bacteroidaceae	Bacteroides	Bacteroides caecimuri	206	4390533	gut, mouse	PRJNA224116	SAMN10878309	GCA_004793675.1	GCF_004793675.1
Bacteroides caecimuris 0.1xD8-16	Bacteroidetes	Bacteroidia	Bacteroidales	Bacteroidaceae	Bacteroides	Bacteroides caecimuris	614	6650966	animal manure, mouse	PRJNA486904	SAMN10024808	GCA_003611865.1	GCF_003611865.1
Bacteroides caecimuris I48	Bacteroidetes	Bacteroidia	Bacteroidales	Bacteroidaceae	Bacteroides	Bacteroides caecimuris	1	4839927	intestine, mouse	PRJNA224116	SAMN04621613	GCA_001688725.2	GCF_001688725.2
Bacteroides cellulosilyticus AF17-25	Bacteroidetes	Bacteroidia	Bacteroidales	Bacteroidaceae	Bacteroides	Bacteroides cellulosilyticus	44	6874143	feces, human	PRJNA482748	SAMN09734335	GCA_003460035.1	GCF_003460035.1
Bacteroides cellulosilyticus AF22-3AC	Bacteroidetes	Bacteroidia	Bacteroidales	Bacteroidaceae	Bacteroides	Bacteroides cellulosilyticus	76	7165657	feces, human	PRJNA482748	SAMN09734444	GCA_003459465.1	GCF_003459465.1
Bacteroides cellulosilyticus AF29-17	Bacteroidetes	Bacteroidia	Bacteroidales	Bacteroidaceae	Bacteroides	Bacteroides cellulosilyticus	30	6902937	feces, human	PRJNA482748	SAMN09734556	GCA_003457665.1	GCF_003457665.1
Bacteroides cellulosilyticus BIOML-A1	Bacteroidetes	Bacteroidia	Bacteroidales	Bacteroidaceae	Bacteroides	Bacteroides cellulosilyticus	1100	6707983	feces, human	PRJNA544527	SAMN11943419	GCA_008572285.1	GCF_008572285.1
Bacteroides cellulosilyticus BIOML-A6	Bacteroidetes	Bacteroidia	Bacteroidales	Bacteroidaceae	Bacteroides	Bacteroides cellulosilyticus	187	7459860	feces, human	PRJNA544527	SAMN11943424	GCA_008572235.1	GCF_008572235.1
Bacteroides cellulosilyticus BIOML-A7	Bacteroidetes	Bacteroidia	Bacteroidales	Bacteroidaceae	Bacteroides	Bacteroides cellulosilyticus	88	7190792	feces, human	PRJNA544527	SAMN11943425	GCA_008572225.1	GCF_008572225.1
Bacteroides cellulosilyticus BIOML-A8	Bacteroidetes	Bacteroidia	Bacteroidales	Bacteroidaceae	Bacteroides	Bacteroides cellulosilyticus	438	7687566	feces, human	PRJNA544527	SAMN11943426	GCA_008572195.1	GCF_008572195.1
Bacteroides cellulosilyticus CL02T12C19	Bacteroidetes	Bacteroidia	Bacteroidales	Bacteroidaceae	Bacteroides	Bacteroides cellulosilyticus	25	7694202	feces, human	PRJNA64803	SAMN02463917	GCA_000273015.1	GCF_000273015.1
Bacteroides cellulosilyticus CL09T06C25	Bacteroidetes	Bacteroidia	Bacteroidales	Bacteroidaceae	Bacteroides	Bacteroides cellulosilyticus	122	6975334	feces, human	PRJNA283626	SAMN03653598	GCA_001535595.1	GCF_001535595.1
Bacteroides cellulosilyticus DSM 14838	Bacteroidetes	Bacteroidia	Bacteroidales	Bacteroidaceae	Bacteroides	Bacteroides cellulosilyticus	66	6870144	feces, human	PRJNA30027	SAMN00008759	GCA_000158035.1	GCF_000158035.1
Bacteroides cellulosilyticus WH2	Bacteroidetes	Bacteroidia	Bacteroidales	Bacteroidaceae	Bacteroides	Bacteroides cellulosilyticus	25	7082122	feces, human	PRJNA183545	SAMN02436915	GCA_000463315.1	GCF_000463315.1
Bacteroides cellulosyliticus CL02T12C19	Bacteroidetes	Bacteroidia	Bacteroidales	Bacteroidaceae	Bacteroides	Bacteroides cellulosilyticus	25	7694202	feces, human	PRJNA64803	SAMN02463917	GCA_000273015.1	GCF_000273015.1
Bacteroides clarus AF14-27	Bacteroidetes	Bacteroidia	Bacteroidales	Bacteroidaceae	Bacteroides	Bacteroides clarus	104	4347396	feces, human	PRJNA482748	SAMN09734256	GCA_003464625.1	GCF_003464625.1
Bacteroides clarus AF19-1AC	Bacteroidetes	Bacteroidia	Bacteroidales	Bacteroidaceae	Bacteroides	Bacteroides clarus	38	4045484	feces, human	PRJNA482748	SAMN09734385	GCA_003459675.1	GCF_003459675.1
Bacteroides clarus An189	Bacteroidetes	Bacteroidia	Bacteroidales	Bacteroidaceae	Bacteroides	Bacteroides clarus	35	4156458	caecum, chicken	PRJNA377666	SAMN06473652	GCA_002160225.1	GCF_002160225.1
Bacteroides clarus An43	Bacteroidetes	Bacteroidia	Bacteroidales	Bacteroidaceae	Bacteroides	Bacteroides clarus	44	4217574	caecum, chicken	PRJNA377666	SAMN06473725	GCA_002161685.1	GCF_002161685.1
Bacteroides clarus YIT 12056	Bacteroidetes	Bacteroidia	Bacteroidales	Bacteroidaceae	Bacteroides	Bacteroides clarus	22	3747170	feces, human	PRJNA224116	SAMN00189095	GCA_000195615.1	GCF_000195615.1
Bacteroides congonensis Marseille-P3132	Bacteroidetes	Bacteroidia	Bacteroidales	Bacteroidaceae	Bacteroides	Bacteroides congonensis	11	6373337	feces, human	PRJNA224116	SAMEA18121168	GCA_900130125.1	GCF_900130125.1
Bacteroides coprocola AF24-2	Bacteroidetes	Bacteroidia	Bacteroidales	Bacteroidaceae	Bacteroides	Bacteroides coprocola	166	3553784	feces, human	PRJNA482748	SAMN09734467	GCA_003458565.1	GCF_003458565.1
Bacteroides coprocola DSM 17136	Bacteroidetes	Bacteroidia	Bacteroidales	Bacteroidaceae	Bacteroides	Bacteroides coprocola	90	4300117	feces, human	PRJNA20521	SAMN00000014	GCA_000154845.1	GCF_000154845.1
Bacteroides coprophilus AM42-38	Bacteroidetes	Bacteroidia	Bacteroidales	Bacteroidaceae	Bacteroides	Bacteroides coprophilus	81	3493311	feces, human	PRJNA482748	SAMN09736555	GCA_003467215.1	GCF_003467215.1
Bacteroides coprophilus DSM 18228	Bacteroidetes	Bacteroidia	Bacteroidales	Bacteroidaceae	Bacteroides	Bacteroides coprophilus	73	4041504	feces, human	PRJNA30371	SAMN00008769	GCA_000157915.1	GCF_000157915.1
Bacteroides coprophilus JCM 13816	Bacteroidetes	Bacteroidia	Bacteroidales	Bacteroidaceae	Bacteroides	Bacteroides coprophilus	158	3852661	feces, human	PRJDB1136	SAMD00017008	GCA_001315745.1	GCF_001315745.1
Bacteroides coprophilus JCM 13817	Bacteroidetes	Bacteroidia	Bacteroidales	Bacteroidaceae	Bacteroides	Bacteroides coprophilus	161	3855100	feces, human	PRJDB1137	SAMD00017009	GCA_001315765.1	GCF_001315765.1
Bacteroides coprosuis DSM 18011	Bacteroidetes	Bacteroidia	Bacteroidales	Bacteroidaceae	Bacteroides	Bacteroides coprosuis	1	2991798	feces, swine	PRJNA40779	SAMN02256469	GCA_000212915.1	GCF_000212915.1
Bacteroides cutis Marseille-P4118	Bacteroidetes	Bacteroidia	Bacteroidales	Bacteroidaceae	Bacteroides	Bacteroides cutis	24	3903522	skin, human	PRJEB22714	SAMEA104418376	GCA_900241005.1	GCF_900241005.1
Bacteroides D2	Bacteroidetes	Bacteroidia	Bacteroidales	Bacteroidaceae	Bacteroides	Bacteroides sp.	12	6920457	biopsy rectum, human	PRJNA32449	SAMN02463697	GCA_000159075.2	GCF_000159075.2
Bacteroides D20	Bacteroidetes	Bacteroidia	Bacteroidales	Bacteroidaceae	Bacteroides	Bacteroides sp.	15	4487454	biopsy colon, human	PRJNA38355	SAMN02463737	GCA_000162215.1	GCF_000162215.1
Bacteroides dorei 5 1 36 D4	Bacteroidetes	Bacteroidia	Bacteroidales	Bacteroidaceae	Bacteroides	Bacteroides dorei	10	5538248	feces, human	PRJNA32451	SAMN02463698	GCA_000158335.2	GCF_000158335.2
Bacteroides dorei AF14-1AC	Bacteroidetes	Bacteroidia	Bacteroidales	Bacteroidaceae	Bacteroides	Bacteroides dorei	107	5606424	feces, human	PRJNA482748	SAMN09734251	GCA_003464725.1	GCF_003464725.1
Bacteroides dorei AF27-18BH	Bacteroidetes	Bacteroidia	Bacteroidales	Bacteroidaceae	Bacteroides	Bacteroides dorei	98	5571864	feces, human	PRJNA482748	SAMN09734528	GCA_003458145.1	GCF_003458145.1
Bacteroides dorei An16	Bacteroidetes	Bacteroidia	Bacteroidales	Bacteroidaceae	Bacteroides	Bacteroides dorei	43	5371359	caecum, chicken	PRJNA377666	SAMN06473628	GCA_002160605.1	GCF_002160605.1
Bacteroides dorei An41	Bacteroidetes	Bacteroidia	Bacteroidales	Bacteroidaceae	Bacteroides	Bacteroides dorei	83	5433399	caecum, chicken	PRJNA377666	SAMN06473723	GCA_002161715.1	GCF_002161715.1
Bacteroides dorei ANK132K 2B	Bacteroidetes	Bacteroidia	Bacteroidales	Bacteroidaceae	Bacteroides	Bacteroides dorei	141	5484033	feces, human	PRJNA557692	SAMN12414686	GCA_007896815.1	GCF_007896815.1
Bacteroides dorei BIOML-A1	Bacteroidetes	Bacteroidia	Bacteroidales	Bacteroidaceae	Bacteroides	Bacteroides dorei	166	5838165	feces, human	PRJNA544527	SAMN11943427	GCA_008572205.1	GCF_008572205.1
Bacteroides dorei BIOML-A10	Bacteroidetes	Bacteroidia	Bacteroidales	Bacteroidaceae	Bacteroides	Bacteroides dorei	90	5328127	feces, human	PRJNA544527	SAMN11943436	GCA_008572045.1	GCF_008572045.1
Bacteroides dorei BIOML-A17	Bacteroidetes	Bacteroidia	Bacteroidales	Bacteroidaceae	Bacteroides	Bacteroides dorei	84	4473208	feces, human	PRJNA544527	SAMN11943443	GCA_008571875.1	GCF_008571875.1
Bacteroides dorei BIOML-A25	Bacteroidetes	Bacteroidia	Bacteroidales	Bacteroidaceae	Bacteroides	Bacteroides dorei	491	6408501	feces, human	PRJNA544527	SAMN11943451	GCA_008571735.1	GCF_008571735.1
Bacteroides dorei BIOML-A5	Bacteroidetes	Bacteroidia	Bacteroidales	Bacteroidaceae	Bacteroides	Bacteroides dorei	238	5843668	feces, human	PRJNA544527	SAMN11943431	GCA_008572125.1	GCF_008572125.1
Bacteroides dorei CFPLTA003 2B	Bacteroidetes	Bacteroidia	Bacteroidales	Bacteroidaceae	Bacteroides	Bacteroides dorei	115	5134265	feces, human	PRJNA557692	SAMN12414691	GCA_007896665.1	GCF_007896665.1
Bacteroides dorei CL02T00C15	Bacteroidetes	Bacteroidia	Bacteroidales	Bacteroidaceae	Bacteroides	Bacteroides dorei	22	6079576	feces, human	PRJNA64805	SAMN02463918	GCA_000273035.1	GCF_000273035.1
Bacteroides dorei CL02T12C06	Bacteroidetes	Bacteroidia	Bacteroidales	Bacteroidaceae	Bacteroides	Bacteroides dorei	21	6060928	feces, human	PRJNA64807	SAMN02463919	GCA_000273055.1	GCF_000273055.1
Bacteroides dorei CL03T12C01	Bacteroidetes	Bacteroidia	Bacteroidales	Bacteroidaceae	Bacteroides	Bacteroides dorei	20	5409377	feces, human	PRJNA64809	SAMN02463920	GCA_000273075.1	GCF_000273075.1
Bacteroides dorei DSM 17855	Bacteroidetes	Bacteroidia	Bacteroidales	Bacteroidaceae	Bacteroides	Bacteroides dorei	40	5566217	feces, human	PRJNA27831	SAMN00000029	GCA_000156075.1	GCF_000156075.1
Bacteroides dorei JR03	Bacteroidetes	Bacteroidia	Bacteroidales	Bacteroidaceae	Bacteroides	Bacteroides dorei	1	5510617	feces, human	PRJNA589910	SAMN13293898	GCA_013010095.1	GCF_013010095.1
Bacteroides dorei OF04-10BH	Bacteroidetes	Bacteroidia	Bacteroidales	Bacteroidaceae	Bacteroides	Bacteroides dorei	76	5528270	feces, human	PRJNA482748	SAMN09736703	GCA_003463345.1	GCF_003463345.1
Bacteroides dorei P8wE9	Bacteroidetes	Bacteroidia	Bacteroidales	Bacteroidaceae	Bacteroides	Bacteroides dorei	4	5707147	feces, human	PRJNA542677	SAMN11637224	GCA_006148905.1	GCF_006148905.1
Bacteroides dorei RJX1046	Bacteroidetes	Bacteroidia	Bacteroidales	Bacteroidaceae	Bacteroides	Bacteroides dorei	2	5520154	feces, human	PRJNA497734	SAMN11080847	GCA_004347595.1	GCF_004347595.1
Bacteroides dorei RJX1047	Bacteroidetes	Bacteroidia	Bacteroidales	Bacteroidaceae	Bacteroides	Bacteroides dorei	16	6202868	feces, human	PRJNA497734	SAMN11080848	GCA_004347525.1	GCF_004347525.1
Bacteroides dorei RJX1048	Bacteroidetes	Bacteroidia	Bacteroidales	Bacteroidaceae	Bacteroides	Bacteroides dorei	25	6582132	feces, human	PRJNA497734	SAMN11080849	GCA_004347495.1	GCF_004347495.1
Bacteroides dorei RJX1049	Bacteroidetes	Bacteroidia	Bacteroidales	Bacteroidaceae	Bacteroides	Bacteroides dorei	33	6344904	feces, human	PRJNA497734	SAMN11080850	GCA_004347475.1	GCF_004347475.1
Bacteroides dorei RJX1050	Bacteroidetes	Bacteroidia	Bacteroidales	Bacteroidaceae	Bacteroides	Bacteroides dorei	10	5440404	feces, human	PRJNA497734	SAMN11080843	GCA_004347485.1	GCF_004347485.1
Bacteroides dorei RJX1052	Bacteroidetes	Bacteroidia	Bacteroidales	Bacteroidaceae	Bacteroides	Bacteroides dorei	24	6490292	feces, human	PRJNA497734	SAMN11080845	GCA_004347575.1	GCF_004347575.1
Bacteroides dorei TM05-24	Bacteroidetes	Bacteroidia	Bacteroidales	Bacteroidaceae	Bacteroides	Bacteroides dorei	93	5760314	feces, human	PRJNA482748	SAMN09736981	GCA_003466465.1	GCF_003466465.1
Bacteroides eggerthii 1 2 48FAA	Bacteroidetes	Bacteroidia	Bacteroidales	Bacteroidaceae	Bacteroides	Bacteroides eggerthii	41	4586481	gi tract, human	PRJNA40009	SAMN02463790	GCA_000185605.1	GCF_000185605.1
Bacteroides eggerthii 1001175st1 B5	Bacteroidetes	Bacteroidia	Bacteroidales	Bacteroidaceae	Bacteroides	Bacteroides eggerthii	44	4471231	feces, human	PRJNA518912	SAMN10863234	GCA_005845315.1	GCF_005845315.1
Bacteroides eggerthii AF18-1	Bacteroidetes	Bacteroidia	Bacteroidales	Bacteroidaceae	Bacteroides	Bacteroides eggerthii	52	4303509	feces, human	PRJNA482748	SAMN09734348	GCA_003460345.1	GCF_003460345.1
Bacteroides eggerthii AF33-15AC	Bacteroidetes	Bacteroidia	Bacteroidales	Bacteroidaceae	Bacteroides	Bacteroides eggerthii	82	4234350	feces, human	PRJNA482748	SAMN09734598	GCA_003475335.1	GCF_003475335.1
Bacteroides eggerthii AM10-54	Bacteroidetes	Bacteroidia	Bacteroidales	Bacteroidaceae	Bacteroides	Bacteroides eggerthii	45	4137871	feces, human	PRJNA482748	SAMN09734777	GCA_003472445.1	GCF_003472445.1
Bacteroides eggerthii AM14-12	Bacteroidetes	Bacteroidia	Bacteroidales	Bacteroidaceae	Bacteroides	Bacteroides eggerthii	23	4130340	feces, human	PRJNA482748	SAMN09734804	GCA_003472985.1	GCF_003472985.1
Bacteroides eggerthii AM18-17	Bacteroidetes	Bacteroidia	Bacteroidales	Bacteroidaceae	Bacteroides	Bacteroides eggerthii	16	3989279	feces, human	PRJNA482748	SAMN09734865	GCA_003471525.1	GCF_003471525.1
Bacteroides eggerthii AM26-26AC	Bacteroidetes	Bacteroidia	Bacteroidales	Bacteroidaceae	Bacteroides	Bacteroides eggerthii	67	4164336	feces, human	PRJNA482748	SAMN09736335	GCA_003470085.1	GCF_003470085.1
Bacteroides eggerthii AM38-13	Bacteroidetes	Bacteroidia	Bacteroidales	Bacteroidaceae	Bacteroides	Bacteroides eggerthii	34	4037070	feces, human	PRJNA482748	SAMN09736500	GCA_003467605.1	GCF_003467605.1
Bacteroides eggerthii AM42-16	Bacteroidetes	Bacteroidia	Bacteroidales	Bacteroidaceae	Bacteroides	Bacteroides eggerthii	80	4464020	feces, human	PRJNA482748	SAMN09736544	GCA_003467285.1	GCF_003467285.1
Bacteroides eggerthii BIOML-A1	Bacteroidetes	Bacteroidia	Bacteroidales	Bacteroidaceae	Bacteroides	Bacteroides eggerthii	81	4473479	feces, human	PRJNA544527	SAMN11943453	GCA_008571695.1	GCF_008571695.1
Bacteroides eggerthii DSM 20697	Bacteroidetes	Bacteroidia	Bacteroidales	Bacteroidaceae	Bacteroides	Bacteroides eggerthii	20	4197635	feces, human	PRJNA27827	SAMN00000667	GCA_000155815.1	GCF_000155815.1
Bacteroides eggerthii NCTC11155	Bacteroidetes	Bacteroidia	Bacteroidales	Bacteroidaceae	Bacteroides	Bacteroides eggerthii	6	4338066	feces, human	PRJEB6403	SAMEA4063021	GCA_900445565.1	GCF_900445565.1
Bacteroides eggerthii WCA3-601-WT-5E	Bacteroidetes	Bacteroidia	Bacteroidales	Bacteroidaceae	Bacteroides	Bacteroides eggerthii	82	4472011	feces, swine	PRJNA561470	SAMN14558243	GCA_012844125.1	GCF_012844125.1
Bacteroides faecichinchillae DSM 26883	Bacteroidetes	Bacteroidia	Bacteroidales	Bacteroidaceae	Bacteroides	Bacteroides faecichinchillae	88	4806522	feces, chinchilla	PRJEB18171	SAMN05444349	GCA_900129065.1	GCF_900129065.1
Bacteroides faecichinchillae JCM 17102	Bacteroidetes	Bacteroidia	Bacteroidales	Bacteroidaceae	Bacteroides	Bacteroides faecichinchillae	144	4782583	feces, chinchilla	PRJDB601	SAMD00004031	GCA_000614145.1	GCF_000614145.1
Bacteroides faecichinchillae NM45 B5	Bacteroidetes	Bacteroidia	Bacteroidales	Bacteroidaceae	Bacteroides	Bacteroides faecichinchillae	176	4577398	gut, mouse	PRJNA474907	SAMN11366394	GCA_004801645.1	GCF_004801645.1
Bacteroides faecis 1001175st1 E5	Bacteroidetes	Bacteroidia	Bacteroidales	Bacteroidaceae	Bacteroides	Bacteroides faecis	168	6737043	feces, human	PRJNA518912	SAMN10863237	GCA_005844775.1	GCF_005844775.1
Bacteroides faecis 8736	Bacteroidetes	Bacteroidia	Bacteroidales	Bacteroidaceae	Bacteroides	Bacteroides faecis	376	5919928	human	PRJNA448436	SAMN08832786	GCA_003121505.1	GCF_003121505.1
Bacteroides faecis AF17-5AC	Bacteroidetes	Bacteroidia	Bacteroidales	Bacteroidaceae	Bacteroides	Bacteroides faecis	103	5852887	feces, human	PRJNA482748	SAMN09734340	GCA_003460025.1	GCF_003460025.1
Bacteroides faecis BIOML-A1	Bacteroidetes	Bacteroidia	Bacteroidales	Bacteroidaceae	Bacteroides	Bacteroides faecis	260	6268938	feces, human	PRJNA544527	SAMN11943455	GCA_008571595.1	GCF_008571595.1
Bacteroides faecis BIOML-A4	Bacteroidetes	Bacteroidia	Bacteroidales	Bacteroidaceae	Bacteroides	Bacteroides faecis	127	6119931	feces, human	PRJNA544527	SAMN11943458	GCA_008571545.1	GCF_008571545.1
Bacteroides faecis BIOML-A5	Bacteroidetes	Bacteroidia	Bacteroidales	Bacteroidaceae	Bacteroides	Bacteroides faecis	127	6166702	feces, human	PRJNA544527	SAMN11943459	GCA_008571655.1	GCF_008571655.1
Bacteroides faecis MAJ27	Bacteroidetes	Bacteroidia	Bacteroidales	Bacteroidaceae	Bacteroides	Bacteroides faecis	53	6114510	feces, human	PRJNA72171	SAMN02470209	GCA_000226135.2	GCF_000226135.1
Bacteroides faecis OM02-29	Bacteroidetes	Bacteroidia	Bacteroidales	Bacteroidaceae	Bacteroides	Bacteroides faecis	123	6146539	feces, human	PRJNA482748	SAMN09736755	GCA_003439395.1	GCF_003439395.1
Bacteroides finegoldii 2789STDY5608840	Bacteroidetes	Bacteroidia	Bacteroidales	Bacteroidaceae	Bacteroides	Bacteroides finegoldii	40	4418465	feces, human	PRJEB10915	SAMEA3545248	GCA_001404475.1	GCF_001404475.1
Bacteroides finegoldii BIOML-A1	Bacteroidetes	Bacteroidia	Bacteroidales	Bacteroidaceae	Bacteroides	Bacteroides finegoldii	126	5141010	feces, human	PRJNA544527	SAMN11943461	GCA_008571525.1	GCF_008571525.1
Bacteroides finegoldii CL09T03C10	Bacteroidetes	Bacteroidia	Bacteroidales	Bacteroidaceae	Bacteroides	Bacteroides finegoldii	6	5115628	feces, human	PRJNA64831	SAMN02463931	GCA_000304195.1	GCF_000304195.1
Bacteroides finegoldii DSM 17565	Bacteroidetes	Bacteroidia	Bacteroidales	Bacteroidaceae	Bacteroides	Bacteroides finegoldii	33	4892401	feces, human	PRJNA27823	SAMN00008774	GCA_000156195.1	GCF_000156195.1
Bacteroides fluxus YIT 12057	Bacteroidetes	Bacteroidia	Bacteroidales	Bacteroidaceae	Bacteroides	Bacteroides fluxus	97	4330716	feces, human	PRJNA48511	SAMN00189096	GCA_000195635.1	GCF_000195635.1
Bacteroides fragilis 078320-1	Bacteroidetes	Bacteroidia	Bacteroidales	Bacteroidaceae	Bacteroides	Bacteroides fragilis	115	5080019	human	PRJNA413027	SAMN07735199	GCA_002811085.1	GCF_002811085.1
Bacteroides fragilis 1001175st1 C3	Bacteroidetes	Bacteroidia	Bacteroidales	Bacteroidaceae	Bacteroides	Bacteroides fragilis	51	5684644	feces, human	PRJNA518912	SAMN10863232	GCA_005844845.1	GCF_005844845.1
Bacteroides fragilis 1284	Bacteroidetes	Bacteroidia	Bacteroidales	Bacteroidaceae	Bacteroides	Bacteroides fragilis	90	5144622	human	PRJNA413027	SAMN07735158	GCA_002811025.1	GCF_002811025.1
Bacteroides fragilis 12905	Bacteroidetes	Bacteroidia	Bacteroidales	Bacteroidaceae	Bacteroides	Bacteroides fragilis	151	5436953	human	PRJNA413027	SAMN07735159	GCA_002811065.1	GCF_002811065.1
Bacteroides fragilis 14-106904-1	Bacteroidetes	Bacteroidia	Bacteroidales	Bacteroidaceae	Bacteroides	Bacteroides fragilis	132	5354648	appendix, human	PRJNA345344	SAMN05860967	GCA_001816225.2	GCF_001816225.2
Bacteroides fragilis 143	Bacteroidetes	Bacteroidia	Bacteroidales	Bacteroidaceae	Bacteroides	Bacteroides fragilis	41	5158698	blood, human	PRJNA530267	SAMN11310039	GCA_008086695.1	GCF_008086695.1
Bacteroides fragilis 2 1 16	Bacteroidetes	Bacteroidia	Bacteroidales	Bacteroidaceae	Bacteroides	Bacteroides fragilis	18	5236303	gi tract, human	PRJNA38347	SAMN02463733	GCA_000162135.1	GCF_000162135.1
Bacteroides fragilis 2 1 56FAA	Bacteroidetes	Bacteroidia	Bacteroidales	Bacteroidaceae	Bacteroides	Bacteroides fragilis	47	5648441	gi tract, human	PRJNA40013	SAMN02463792	GCA_000218345.1	GCF_000218345.1
Bacteroides fragilis 20656-2-1	Bacteroidetes	Bacteroidia	Bacteroidales	Bacteroidaceae	Bacteroides	Bacteroides fragilis	68	4896431	feces, human	PRJNA288885	SAMN03839335	GCA_001699875.1	GCF_001699875.1
Bacteroides fragilis 2-078382-3	Bacteroidetes	Bacteroidia	Bacteroidales	Bacteroidaceae	Bacteroides	Bacteroides fragilis	140	5210816	feces, human	PRJNA288885	SAMN03839333	GCA_001699865.1	GCF_001699865.1
Bacteroides fragilis 20793-3	Bacteroidetes	Bacteroidia	Bacteroidales	Bacteroidaceae	Bacteroides	Bacteroides fragilis	52	5212804	feces, human	PRJNA288885	SAMN03839334	GCA_001699855.1	GCF_001699855.1
Bacteroides fragilis 2d2A	Bacteroidetes	Bacteroidia	Bacteroidales	Bacteroidaceae	Bacteroides	Bacteroides fragilis	1025	4810502		PRJEB8297	SAMEA3217990	GCA_000944095.1	GCF_000944095.1
Bacteroides fragilis 3 1 12	Bacteroidetes	Bacteroidia	Bacteroidales	Bacteroidaceae	Bacteroides	Bacteroides fragilis	33	5530115	gi tract, human	PRJNA32433	SAMN02463689	GCA_000157015.1	GCF_000157015.1
Bacteroides fragilis 320 BFRA	Bacteroidetes	Bacteroidia	Bacteroidales	Bacteroidaceae	Bacteroides	Bacteroides fragilis	150	5500828	human	PRJNA267549	SAMN03197511	GCA_001054865.1	GCF_001054865.1
Bacteroides fragilis 321 BFRA	Bacteroidetes	Bacteroidia	Bacteroidales	Bacteroidaceae	Bacteroides	Bacteroides fragilis	150	5491400		PRJNA267549	SAMN03197512	GCA_001056335.1	GCF_001056335.1
Bacteroides fragilis 322 BFRA	Bacteroidetes	Bacteroidia	Bacteroidales	Bacteroidaceae	Bacteroides	Bacteroides fragilis	193	5450450		PRJNA267549	SAMN03197513	GCA_001054895.1	GCF_001054895.1
Bacteroides fragilis 638R	Bacteroidetes	Bacteroidia	Bacteroidales	Bacteroidaceae	Bacteroides	Bacteroides fragilis	1	5373121	abscess, human	PRJNA50405	SAMEA3138381	GCA_000210835.1	GCF_000210835.1
Bacteroides fragilis 86-5443-2-2	Bacteroidetes	Bacteroidia	Bacteroidales	Bacteroidaceae	Bacteroides	Bacteroides fragilis	156	5258210	feces, swine	PRJNA288885	SAMN03839336	GCA_001699885.1	GCF_001699885.1
Bacteroides fragilis 885 BFRA	Bacteroidetes	Bacteroidia	Bacteroidales	Bacteroidaceae	Bacteroides	Bacteroides fragilis	435	5314007	human	PRJNA267549	SAMN03198091	GCA_001058755.1	GCF_001058755.1
Bacteroides fragilis 894 BFRA	Bacteroidetes	Bacteroidia	Bacteroidales	Bacteroidaceae	Bacteroides	Bacteroides fragilis	370	5314495	human	PRJNA267549	SAMN03198101	GCA_001058775.1	GCF_001058775.1
Bacteroides fragilis 8E3 BL hyb	Bacteroidetes	Bacteroidia	Bacteroidales	Bacteroidaceae	Bacteroides	Bacteroides fragilis	24	5191637		PRJEB35845	SAMEA6831315	GCA_903181445.1	GCF_903181445.1
Bacteroides fragilis AD126T 2B	Bacteroidetes	Bacteroidia	Bacteroidales	Bacteroidaceae	Bacteroides	Bacteroides fragilis	47	5260633	human	PRJNA557692	SAMN12414676	GCA_007896675.1	GCF_007896675.1
Bacteroides fragilis AD135F 3B	Bacteroidetes	Bacteroidia	Bacteroidales	Bacteroidaceae	Bacteroides	Bacteroides fragilis	81	5601214	human	PRJNA557692	SAMN12414679	GCA_007896605.1	GCF_007896605.1
Bacteroides fragilis AF14-14AC	Bacteroidetes	Bacteroidia	Bacteroidales	Bacteroidaceae	Bacteroides	Bacteroides fragilis	94	5320718	feces, human	PRJNA482748	SAMN09734247	GCA_003465265.1	GCF_003465265.1
Bacteroides fragilis AF15-10LB	Bacteroidetes	Bacteroidia	Bacteroidales	Bacteroidaceae	Bacteroides	Bacteroides fragilis	45	5170789	feces, human	PRJNA482748	SAMN09734276	GCA_003464385.1	GCF_003464385.1
Bacteroides fragilis AF26-6	Bacteroidetes	Bacteroidia	Bacteroidales	Bacteroidaceae	Bacteroides	Bacteroides fragilis	40	5224118	feces, human	PRJNA482748	SAMN09734517	GCA_003458955.1	GCF_003458955.1
Bacteroides fragilis AF27-10	Bacteroidetes	Bacteroidia	Bacteroidales	Bacteroidaceae	Bacteroides	Bacteroides fragilis	89	5420590	feces, human	PRJNA482748	SAMN09734520	GCA_003458215.1	GCF_003458215.1
Bacteroides fragilis AF32-10	Bacteroidetes	Bacteroidia	Bacteroidales	Bacteroidaceae	Bacteroides	Bacteroides fragilis	42	5306467	feces, human	PRJNA482748	SAMN09734586	GCA_003475385.1	GCF_003475385.1
Bacteroides fragilis am 0171	Bacteroidetes	Bacteroidia	Bacteroidales	Bacteroidaceae	Bacteroides	Bacteroides fragilis	36	5209622	feces, human	PRJNA496358	SAMN10239568	GCA_004167855.1	GCF_004167855.1
Bacteroides fragilis AM13-18	Bacteroidetes	Bacteroidia	Bacteroidales	Bacteroidaceae	Bacteroides	Bacteroides fragilis	46	5491309	feces, human	PRJNA482748	SAMN09734795	GCA_003472195.1	GCF_003472195.1
Bacteroides fragilis AM15-16	Bacteroidetes	Bacteroidia	Bacteroidales	Bacteroidaceae	Bacteroides	Bacteroides fragilis	40	5292183	feces, human	PRJNA482748	SAMN09734817	GCA_003472025.1	GCF_003472025.1
Bacteroides fragilis AM16-16A	Bacteroidetes	Bacteroidia	Bacteroidales	Bacteroidaceae	Bacteroides	Bacteroides fragilis	41	5295367	feces, human	PRJNA482748	SAMN09734823	GCA_003471925.1	GCF_003471925.1
Bacteroides fragilis AM17-19	Bacteroidetes	Bacteroidia	Bacteroidales	Bacteroidaceae	Bacteroides	Bacteroides fragilis	59	5355248	feces, human	PRJNA482748	SAMN09734845	GCA_003471745.1	GCF_003471745.1
Bacteroides fragilis AM18-6	Bacteroidetes	Bacteroidia	Bacteroidales	Bacteroidaceae	Bacteroides	Bacteroides fragilis	106	5646286	feces, human	PRJNA482748	SAMN09734875	GCA_003471465.1	GCF_003471465.1
Bacteroides fragilis AM26-13LB	Bacteroidetes	Bacteroidia	Bacteroidales	Bacteroidaceae	Bacteroides	Bacteroides fragilis	25	5112303	feces, human	PRJNA482748	SAMN09736329	GCA_003469705.1	GCF_003469705.1
Bacteroides fragilis AM31-13AC	Bacteroidetes	Bacteroidia	Bacteroidales	Bacteroidaceae	Bacteroides	Bacteroides fragilis	53	5065519	feces, human	PRJNA482748	SAMN09736425	GCA_003469305.1	GCF_003469305.1
Bacteroides fragilis AM40-4AC	Bacteroidetes	Bacteroidia	Bacteroidales	Bacteroidaceae	Bacteroides	Bacteroides fragilis	70	5165672	feces, human	PRJNA482748	SAMN09736525	GCA_003468145.1	GCF_003468145.1
Bacteroides fragilis BE1	Bacteroidetes	Bacteroidia	Bacteroidales	Bacteroidaceae	Bacteroides	Bacteroides fragilis	1	5188967		PRJEB10044	SAMEA3501569	GCA_001286525.1	GCF_001286525.1
Bacteroides fragilis BF8	Bacteroidetes	Bacteroidia	Bacteroidales	Bacteroidaceae	Bacteroides	Bacteroides fragilis	5	5238790	infection site, human	PRJNA290835	SAMN03921828	GCA_001695355.1	GCF_001695355.1
Bacteroides fragilis BFR KZ04	Bacteroidetes	Bacteroidia	Bacteroidales	Bacteroidaceae	Bacteroides	Bacteroides fragilis	128	4920846	purulent sample, human	PRJNA646590	SAMN15547524	GCA_013694025.1	GCF_013694025.1
Bacteroides fragilis BFR KZ05	Bacteroidetes	Bacteroidia	Bacteroidales	Bacteroidaceae	Bacteroides	Bacteroides fragilis	77	5219927	purulent sample, human	PRJNA647629	SAMN15595113	GCA_013867505.1	GCF_013867505.1
Bacteroides fragilis BFR KZ06	Bacteroidetes	Bacteroidia	Bacteroidales	Bacteroidaceae	Bacteroides	Bacteroides fragilis	41	5259406	purulent sample, human	PRJNA648799	SAMN15648893	GCA_014042505.1	GCF_014042505.1
Bacteroides fragilis BFR KZ07	Bacteroidetes	Bacteroidia	Bacteroidales	Bacteroidaceae	Bacteroides	Bacteroides fragilis	28	5175039	purulent sample, human	PRJNA648799	SAMN15648894	GCA_014042525.1	GCF_014042525.1
Bacteroides fragilis BFR KZ08	Bacteroidetes	Bacteroidia	Bacteroidales	Bacteroidaceae	Bacteroides	Bacteroides fragilis	40	5243270	purulent sample, human	PRJNA648799	SAMN15648895	GCA_014042445.1	GCF_014042445.1
Bacteroides fragilis BFR KZ09	Bacteroidetes	Bacteroidia	Bacteroidales	Bacteroidaceae	Bacteroides	Bacteroides fragilis	53	5125231	purulent sample, human	PRJNA648799	SAMN15648896	GCA_014042455.1	GCF_014042455.1
Bacteroides fragilis BFR KZ10	Bacteroidetes	Bacteroidia	Bacteroidales	Bacteroidaceae	Bacteroides	Bacteroides fragilis	36	5242965	purulent sample, human	PRJNA648799	SAMN15648897	GCA_014042465.1	GCF_014042465.1
Bacteroides fragilis BFR KZ11	Bacteroidetes	Bacteroidia	Bacteroidales	Bacteroidaceae	Bacteroides	Bacteroides fragilis	32	5236934	purulent sample, human	PRJNA648799	SAMN15648898	GCA_014042415.1	GCF_014042415.1
Bacteroides fragilis BFR KZ12	Bacteroidetes	Bacteroidia	Bacteroidales	Bacteroidaceae	Bacteroides	Bacteroides fragilis	92	5321320	purulent sample, human	PRJNA648799	SAMN15648899	GCA_014042405.1	GCF_014042405.1
Bacteroides fragilis BOB25	Bacteroidetes	Bacteroidia	Bacteroidales	Bacteroidaceae	Bacteroides	Bacteroides fragilis	1	5282232	feces, human	PRJNA278510	SAMN03420872	GCA_000965785.1	GCF_000965785.1
Bacteroides fragilis CCUG4856T	Bacteroidetes	Bacteroidia	Bacteroidales	Bacteroidaceae	Bacteroides	Bacteroides fragilis	2	5241693	appendix abscess, human	PRJNA525024	SAMN11040710	GCA_005706655.1	GCF_005706655.1
Bacteroides fragilis CFPLTA004 1B	Bacteroidetes	Bacteroidia	Bacteroidales	Bacteroidaceae	Bacteroides	Bacteroides fragilis	64	5683897	human	PRJNA557692	SAMN12414692	GCA_007896595.1	GCF_007896595.1
Bacteroides fragilis CL03T12C07	Bacteroidetes	Bacteroidia	Bacteroidales	Bacteroidaceae	Bacteroides	Bacteroides fragilis	7	5226222	feces, human	PRJNA64813	SAMN02463922	GCA_000273115.1	GCF_000273115.1
Bacteroides fragilis CL04T03C20	Bacteroidetes	Bacteroidia	Bacteroidales	Bacteroidaceae	Bacteroides	Bacteroides fragilis	54	5221750	feces, human	PRJNA413027	SAMN07735200	GCA_002810995.1	GCF_002810995.1
Bacteroides fragilis CL05T00C42	Bacteroidetes	Bacteroidia	Bacteroidales	Bacteroidaceae	Bacteroides	Bacteroides fragilis	12	5300647	feces, human	PRJNA64815	SAMN02463923	GCA_000269525.1	GCF_000269525.1
Bacteroides fragilis CL05T12C13	Bacteroidetes	Bacteroidia	Bacteroidales	Bacteroidaceae	Bacteroides	Bacteroides fragilis	13	5281556	feces, human	PRJNA64817	SAMN02463924	GCA_000273135.1	GCF_000273135.1
Bacteroides fragilis CL07T00C01	Bacteroidetes	Bacteroidia	Bacteroidales	Bacteroidaceae	Bacteroides	Bacteroides fragilis	9	5423654	feces, human	PRJNA64819	SAMN02463925	GCA_000263115.1	GCF_000263115.1
Bacteroides fragilis CL07T12C05	Bacteroidetes	Bacteroidia	Bacteroidales	Bacteroidaceae	Bacteroides	Bacteroides fragilis	11	5444546	feces, human	PRJNA64821	SAMN02463926	GCA_000273155.1	GCF_000273155.1
Bacteroides fragilis CM13	Bacteroidetes	Bacteroidia	Bacteroidales	Bacteroidaceae	Bacteroides	Bacteroides fragilis	86	5208842	human	PRJNA413027	SAMN07735201	GCA_002810985.1	GCF_002810985.1
Bacteroides fragilis COR2-248-WT-1	Bacteroidetes	Bacteroidia	Bacteroidales	Bacteroidaceae	Bacteroides	Bacteroides fragilis	43	5289120	feces, swine	PRJNA561470	SAMN14558244	GCA_012844105.1	GCF_012844105.1
Bacteroides fragilis DCMOUH0017B	Bacteroidetes	Bacteroidia	Bacteroidales	Bacteroidaceae	Bacteroides	Bacteroides fragilis	3	5565806	blood, human	PRJNA244943	SAMN02730070	GCA_000710375.3	GCF_000710375.2
Bacteroides fragilis DCMOUH0018B	Bacteroidetes	Bacteroidia	Bacteroidales	Bacteroidaceae	Bacteroides	Bacteroides fragilis	4	5316784	blood, human	PRJNA244944	SAMN02730071	GCA_000724665.3	GCF_000724665.2
Bacteroides fragilis DCMOUH0042B	Bacteroidetes	Bacteroidia	Bacteroidales	Bacteroidaceae	Bacteroides	Bacteroides fragilis	3	5155157	blood, human	PRJNA253771	SAMN02892979	GCA_000724795.2	GCF_000724795.2
Bacteroides fragilis DCMOUH0067B	Bacteroidetes	Bacteroidia	Bacteroidales	Bacteroidaceae	Bacteroides	Bacteroides fragilis	2	5484743	blood, human	PRJNA254401	SAMN02903368	GCA_000724805.2	GCF_000724805.2
Bacteroides fragilis DCMOUH0085B	Bacteroidetes	Bacteroidia	Bacteroidales	Bacteroidaceae	Bacteroides	Bacteroides fragilis	1	5504076	blood, human	PRJNA254455	SAMN02903957	GCA_000724815.2	GCF_000724815.2
Bacteroides fragilis DCMSKEJBY0001B	Bacteroidetes	Bacteroidia	Bacteroidales	Bacteroidaceae	Bacteroides	Bacteroides fragilis	4	5417262	blood, human	PRJNA244942	SAMN02730069	GCA_000710365.3	GCF_000710365.2
Bacteroides fragilis FDAARGOS 763	Bacteroidetes	Bacteroidia	Bacteroidales	Bacteroidaceae	Bacteroides	Bacteroides fragilis	4	5605704	transverse colon, human	PRJNA231221	SAMN11056478	GCA_013267555.1	GCF_013267555.1
Bacteroides fragilis GUT04	Bacteroidetes	Bacteroidia	Bacteroidales	Bacteroidaceae	Bacteroides	Bacteroides fragilis	2	5419725	feces, human	PRJNA563525	SAMN12675660	GCA_008369705.1	GCF_008369705.1
Bacteroides fragilis HAP130N 3B	Bacteroidetes	Bacteroidia	Bacteroidales	Bacteroidaceae	Bacteroides	Bacteroides fragilis	42	5224890	human	PRJNA557692	SAMN12414697	GCA_009025705.1	GCF_009025705.1
Bacteroides fragilis HCK-B3	Bacteroidetes	Bacteroidia	Bacteroidales	Bacteroidaceae	Bacteroides	Bacteroides fragilis	75	5252832	feces, human	PRJNA483264	SAMN09729823	GCA_003363115.1	GCF_003363115.1
Bacteroides fragilis HMW 610	Bacteroidetes	Bacteroidia	Bacteroidales	Bacteroidaceae	Bacteroides	Bacteroides fragilis	9	5587362	biological product, human	PRJNA71525	SAMN02463952	GCA_000297695.1	GCF_000297695.1
Bacteroides fragilis HMW 615	Bacteroidetes	Bacteroidia	Bacteroidales	Bacteroidaceae	Bacteroides	Bacteroides fragilis	14	5419684	appendiceal abscess, human	PRJNA71527	SAMN02463953	GCA_000297735.1	GCF_000297735.1
Bacteroides fragilis HMW 616	Bacteroidetes	Bacteroidia	Bacteroidales	Bacteroidaceae	Bacteroides	Bacteroides fragilis	9	5449187	biological product, human	PRJNA71529	SAMN02463954	GCA_000297755.1	GCF_000297755.1
Bacteroides fragilis JIM10	Bacteroidetes	Bacteroidia	Bacteroidales	Bacteroidaceae	Bacteroides	Bacteroides fragilis	81	5247065	feces, human	PRJNA330835	SAMN05426807	GCA_001692695.1	GCF_001692695.1
Bacteroides fragilis KLE1257	Bacteroidetes	Bacteroidia	Bacteroidales	Bacteroidaceae	Bacteroides	Bacteroides fragilis	52	5206456	feces, human	PRJNA257716	SAMN04024977	GCA_001580105.1	GCF_001580105.1
Bacteroides fragilis KLE1758	Bacteroidetes	Bacteroidia	Bacteroidales	Bacteroidaceae	Bacteroides	Bacteroides fragilis	52	5206456	feces, human	PRJNA257719	SAMN03956218	GCA_001580095.1	GCF_001580095.1
Bacteroides fragilis MC1	Bacteroidetes	Bacteroidia	Bacteroidales	Bacteroidaceae	Bacteroides	Bacteroides fragilis	180	5045202	feces, human	PRJEB29697	SAMEA5574690	GCA_901212445.1	GCF_901212445.1
Bacteroides fragilis NCTC 9343	Bacteroidetes	Bacteroidia	Bacteroidales	Bacteroidaceae	Bacteroides	Bacteroides fragilis	2	5241700	appendix abscess, human	PRJNA46	SAMEA1705957	GCA_000025985.1	GCF_000025985.1
Bacteroides fragilis O-21	Bacteroidetes	Bacteroidia	Bacteroidales	Bacteroidaceae	Bacteroides	Bacteroides fragilis	14	5173926	infection, human	PRJNA295908	SAMN04093172	GCA_001693695.1	GCF_001693695.1
Bacteroides fragilis OF01-1	Bacteroidetes	Bacteroidia	Bacteroidales	Bacteroidaceae	Bacteroides	Bacteroides fragilis	60	5223488	feces, human	PRJNA482748	SAMN09736661	GCA_003463545.1	GCF_003463545.1
Bacteroides fragilis OF05-11AC	Bacteroidetes	Bacteroidia	Bacteroidales	Bacteroidaceae	Bacteroides	Bacteroides fragilis	30	5398873	feces, human	PRJNA482748	SAMN09736712	GCA_003439675.1	GCF_003439675.1
Bacteroides fragilis OM02-11	Bacteroidetes	Bacteroidia	Bacteroidales	Bacteroidaceae	Bacteroides	Bacteroides fragilis	61	4987072	feces, human	PRJNA482748	SAMN09736743	GCA_003439505.1	GCF_003439505.1
Bacteroides fragilis OM04-9BH	Bacteroidetes	Bacteroidia	Bacteroidales	Bacteroidaceae	Bacteroides	Bacteroides fragilis	43	5459886	feces, human	PRJNA482748	SAMN09736791	GCA_003439065.1	GCF_003439065.1
Bacteroides fragilis OM06-1	Bacteroidetes	Bacteroidia	Bacteroidales	Bacteroidaceae	Bacteroides	Bacteroides fragilis	21	5081261	feces, human	PRJNA482748	SAMN09736813	GCA_003438895.1	GCF_003438895.1
Bacteroides fragilis Q1F2	Bacteroidetes	Bacteroidia	Bacteroidales	Bacteroidaceae	Bacteroides	Bacteroides fragilis	3	5315431	wound, human	PRJNA358289	SAMN06169735	GCA_002849695.1	GCF_002849695.1
Bacteroides fragilis S14	Bacteroidetes	Bacteroidia	Bacteroidales	Bacteroidaceae	Bacteroides	Bacteroides fragilis	1	4902189	human	PRJNA290855	SAMN03921941	GCA_001682215.1	GCF_001682215.1
Bacteroides fragilis str. 1007-1-F 3	Bacteroidetes	Bacteroidia	Bacteroidales	Bacteroidaceae	Bacteroides	Bacteroides fragilis	106	5695001	feces, human	PRJNA206180	SAMN02315074	GCA_000599265.1	GCF_000599265.1
Bacteroides fragilis str. 1009-4-F 7	Bacteroidetes	Bacteroidia	Bacteroidales	Bacteroidaceae	Bacteroides	Bacteroides fragilis	46	5980397	feces, human	PRJNA206139	SAMN02314434	GCA_000599285.2	GCF_000599285.2
Bacteroides fragilis str. 20793-3	Bacteroidetes	Bacteroidia	Bacteroidales	Bacteroidaceae	Bacteroides	Bacteroides fragilis	148	5282071	feces, human	PRJNA206110	SAMN02314420	GCA_000598905.1	GCF_000598905.1
Bacteroides fragilis str. 2-F-2 4	Bacteroidetes	Bacteroidia	Bacteroidales	Bacteroidaceae	Bacteroides	Bacteroides fragilis	213	5576588	tissue, human	PRJNA206111	SAMN02314421	GCA_000598825.1	GCF_000598825.1
Bacteroides fragilis str. 3397 N2	Bacteroidetes	Bacteroidia	Bacteroidales	Bacteroidaceae	Bacteroides	Bacteroides fragilis	93	5117152	tissue, human	PRJNA206143	SAMN02314521	GCA_000598565.1	GCF_000598565.1
Bacteroides fragilis str. 34-F-2 13	Bacteroidetes	Bacteroidia	Bacteroidales	Bacteroidaceae	Bacteroides	Bacteroides fragilis	426	5262880	tissue, human	PRJNA206179	SAMN02315073	GCA_000598425.1	GCF_000598425.1
Bacteroides fragilis str. 3719 A10	Bacteroidetes	Bacteroidia	Bacteroidales	Bacteroidaceae	Bacteroides	Bacteroides fragilis	117	5245216	tissue, human	PRJNA206150	SAMN02314524	GCA_000598845.1	GCF_000598845.1
Bacteroides fragilis str. 3725 D9v	Bacteroidetes	Bacteroidia	Bacteroidales	Bacteroidaceae	Bacteroides	Bacteroides fragilis	75	5595976	tissue, human	PRJNA206141	SAMN02317049	GCA_000598585.1	GCF_000598585.1
Bacteroides fragilis str. 3774 T13	Bacteroidetes	Bacteroidia	Bacteroidales	Bacteroidaceae	Bacteroides	Bacteroides fragilis	340	5421891	tissue, human	PRJNA206151	SAMN02314525	GCA_000598305.1	GCF_000598305.1
Bacteroides fragilis str. 3783N2-1	Bacteroidetes	Bacteroidia	Bacteroidales	Bacteroidaceae	Bacteroides	Bacteroides fragilis	436	5185876	tissue, human	PRJNA206155	SAMN02314533	GCA_000598345.1	GCF_000598345.1
Bacteroides fragilis str. 3976T7	Bacteroidetes	Bacteroidia	Bacteroidales	Bacteroidaceae	Bacteroides	Bacteroides fragilis	447	5225257	tissue, human	PRJNA206156	SAMN02314536	GCA_000598165.1	GCF_000598165.1
Bacteroides fragilis str. 3976T8	Bacteroidetes	Bacteroidia	Bacteroidales	Bacteroidaceae	Bacteroides	Bacteroides fragilis	73	5407695	feces, human	PRJNA206157	SAMN02314538	GCA_000599185.2	GCF_000599185.2
Bacteroides fragilis str. 3986 N3	Bacteroidetes	Bacteroidia	Bacteroidales	Bacteroidaceae	Bacteroides	Bacteroides fragilis	36	5093658	tissue, human	PRJNA206147	SAMN02314522	GCA_000601115.1	GCF_000601115.1
Bacteroides fragilis str. 3986 NB19	Bacteroidetes	Bacteroidia	Bacteroidales	Bacteroidaceae	Bacteroides	Bacteroides fragilis	792	5311676	tissue, human	PRJNA206120	SAMN02317048	GCA_000598445.1	GCF_000598445.1
Bacteroides fragilis str. 3986 TB13	Bacteroidetes	Bacteroidia	Bacteroidales	Bacteroidaceae	Bacteroides	Bacteroides fragilis	44	5062782	tissue, human	PRJNA206146	SAMN02314539	GCA_000598965.1	GCF_000598965.1
Bacteroides fragilis str. 3988 T1	Bacteroidetes	Bacteroidia	Bacteroidales	Bacteroidaceae	Bacteroides	Bacteroides fragilis	462	5349243	tissue, human	PRJNA206119	SAMN02314428	GCA_000598205.1	GCF_000598205.1
Bacteroides fragilis str. 3996 NB 6	Bacteroidetes	Bacteroidia	Bacteroidales	Bacteroidaceae	Bacteroides	Bacteroides fragilis	298	5653655	tissue, human	PRJNA206114	SAMN02314532	GCA_000598225.1	GCF_000598225.1
Bacteroides fragilis str. 3998TB3	Bacteroidetes	Bacteroidia	Bacteroidales	Bacteroidaceae	Bacteroides	Bacteroides fragilis	444	6098900	tissue, human	PRJNA206159	SAMN02363970	GCA_000598485.1	GCF_000598485.1
Bacteroides fragilis str. 3-F-2 6	Bacteroidetes	Bacteroidia	Bacteroidales	Bacteroidaceae	Bacteroides	Bacteroides fragilis	201	5300459	tissue, human	PRJNA206178	SAMN02315072	GCA_000598865.1	GCF_000598865.1
Bacteroides fragilis str. A7 UDC12-2	Bacteroidetes	Bacteroidia	Bacteroidales	Bacteroidaceae	Bacteroides	Bacteroides fragilis	87	5201070	feces, human	PRJNA206105	SAMN02314413	GCA_000598985.1	GCF_000598985.1
Bacteroides fragilis str. DS-166	Bacteroidetes	Bacteroidia	Bacteroidales	Bacteroidaceae	Bacteroides	Bacteroides fragilis	124	5167326	feces, human	PRJNA206109	SAMN02314419	GCA_000598245.1	GCF_000598245.1
Bacteroides fragilis str. DS-208	Bacteroidetes	Bacteroidia	Bacteroidales	Bacteroidaceae	Bacteroides	Bacteroides fragilis	271	5051299	feces, human	PRJNA206107	SAMN02314417	GCA_000598505.1	GCF_000598505.1
Bacteroides fragilis str. Ds-233	Bacteroidetes	Bacteroidia	Bacteroidales	Bacteroidaceae	Bacteroides	Bacteroides fragilis	557	5016071	feces, human	PRJNA206106	SAMN02314414	GCA_000598805.1	GCF_000598805.1
Bacteroides fragilis str. DS-71	Bacteroidetes	Bacteroidia	Bacteroidales	Bacteroidaceae	Bacteroides	Bacteroides fragilis	308	5038892	feces, human	PRJNA206108	SAMN02314418	GCA_000599085.1	GCF_000599085.1
Bacteroides fragilis str. I1345	Bacteroidetes	Bacteroidia	Bacteroidales	Bacteroidaceae	Bacteroides	Bacteroides fragilis	76	5317743	feces, cattle	PRJNA206101	SAMN02314404	GCA_000598785.2	GCF_000598785.2
Bacteroides fragilis str. J-143-4	Bacteroidetes	Bacteroidia	Bacteroidales	Bacteroidaceae	Bacteroides	Bacteroides fragilis	270	5521387	feces, human	PRJNA206102	SAMN02314403	GCA_000598525.1	GCF_000598525.1
Bacteroides fragilis str. J38-1	Bacteroidetes	Bacteroidia	Bacteroidales	Bacteroidaceae	Bacteroides	Bacteroides fragilis	120	5144743	feces, human	PRJNA206103	SAMN02314412	GCA_000598645.1	GCF_000598645.1
Bacteroides fragilis str. S13 L11	Bacteroidetes	Bacteroidia	Bacteroidales	Bacteroidaceae	Bacteroides	Bacteroides fragilis	790	4868335	tissue, human	PRJNA206121	SAMN02314429	GCA_000599105.1	GCF_000599105.1
Bacteroides fragilis str. S23 R14	Bacteroidetes	Bacteroidia	Bacteroidales	Bacteroidaceae	Bacteroides	Bacteroides fragilis	263	5261742	tissue, human	PRJNA206122	SAMN02314430	GCA_000598665.1	GCF_000598665.1
Bacteroides fragilis str. S24L15	Bacteroidetes	Bacteroidia	Bacteroidales	Bacteroidaceae	Bacteroides	Bacteroides fragilis	147	5239256	tissue, human	PRJNA206166	SAMN02314564	GCA_000599005.1	GCF_000599005.1
Bacteroides fragilis str. S36L5	Bacteroidetes	Bacteroidia	Bacteroidales	Bacteroidaceae	Bacteroides	Bacteroides fragilis	105	5743609	tissue, human	PRJNA206169	SAMN02315065	GCA_000599025.1	GCF_000599025.1
Bacteroides fragilis str. S38L3	Bacteroidetes	Bacteroidia	Bacteroidales	Bacteroidaceae	Bacteroides	Bacteroides fragilis	40	4955059	colon, human	PRJNA206174	SAMN02315069	GCA_000598765.2	GCF_000598765.2
Bacteroides fragilis str. S6L3	Bacteroidetes	Bacteroidia	Bacteroidales	Bacteroidaceae	Bacteroides	Bacteroides fragilis	119	5307885	tissue, human	PRJNA206160	SAMN02314559	GCA_000599225.1	GCF_000599225.1
Bacteroides fragilis str. S6R5	Bacteroidetes	Bacteroidia	Bacteroidales	Bacteroidaceae	Bacteroides	Bacteroides fragilis	80	5249251	tissue, human	PRJNA206163	SAMN02314561	GCA_000599045.1	GCF_000599045.1
Bacteroides fragilis str. S6R6	Bacteroidetes	Bacteroidia	Bacteroidales	Bacteroidaceae	Bacteroides	Bacteroides fragilis	84	5246809	tissue, human	PRJNA206164	SAMN02314563	GCA_000599245.1	GCF_000599245.1
Bacteroides fragilis TF05-31	Bacteroidetes	Bacteroidia	Bacteroidales	Bacteroidaceae	Bacteroides	Bacteroides fragilis	43	5062331	feces, human	PRJNA482748	SAMN09736883	GCA_003437815.1	GCF_003437815.1
Bacteroides fragilis TF09-1	Bacteroidetes	Bacteroidia	Bacteroidales	Bacteroidaceae	Bacteroides	Bacteroides fragilis	28	5253326	feces, human	PRJNA482748	SAMN09736920	GCA_003436935.1	GCF_003436935.1
Bacteroides fragilis TL139C 1B	Bacteroidetes	Bacteroidia	Bacteroidales	Bacteroidaceae	Bacteroides	Bacteroides fragilis	26	5253757	human	PRJNA557692	SAMN12414700	GCA_007896795.1	GCF_007896795.1
Bacteroides fragilis TM08-15	Bacteroidetes	Bacteroidia	Bacteroidales	Bacteroidaceae	Bacteroides	Bacteroides fragilis	33	5195045	feces, human	PRJNA482748	SAMN09737008	GCA_003436285.1	GCF_003436285.1
Bacteroides fragilis US326	Bacteroidetes	Bacteroidia	Bacteroidales	Bacteroidaceae	Bacteroides	Bacteroides fragilis	84	5224159	human	PRJNA413027	SAMN07735202	GCA_002811035.1	GCF_002811035.1
Bacteroides fragilis YCH46	Bacteroidetes	Bacteroidia	Bacteroidales	Bacteroidaceae	Bacteroides	Bacteroides fragilis	2	5310990	septicemia, human	PRJNA13067	SAMD00061068	GCA_000009925.1	GCF_000009925.1
Bacteroides gallinarum DSM 18171	Bacteroidetes	Bacteroidia	Bacteroidales	Bacteroidaceae	Bacteroides	Bacteroides gallinarum	102	4917576	caecum, chicken	PRJNA174174	SAMN02441363	GCA_000374365.1	GCF_000374365.1
Bacteroides graminisolvens DSM 19988	Bacteroidetes	Bacteroidia	Bacteroidales	Bacteroidaceae	Bacteroides	Bacteroides graminisolvens	32	3633399	methanogenic reactor, cattle farm	PRJNA174980	SAMN02441226	GCA_000428125.1	GCF_000428125.1
Bacteroides helcogenes P 36-108	Bacteroidetes	Bacteroidia	Bacteroidales	Bacteroidaceae	Bacteroides	Bacteroides helcogenes	1	3998906	feces, swine	PRJNA41913	SAMN00138952	GCA_000186225.1	GCF_000186225.1
Bacteroides heparinolyticus 3012STDY7078512	Bacteroidetes	Bacteroidia	Bacteroidales	Bacteroidaceae	Bacteroides	Bacteroides heparinolyticus	7	3685643	feces, human	PRJEB6403	SAMEA104281640	GCA_900683665.1	GCF_900683665.1
Bacteroides heparinolyticus DSM 23917	Bacteroidetes	Bacteroidia	Bacteroidales	Bacteroidaceae	Bacteroides	Bacteroides heparinolyticus	69	3643328	subgingival dental plaque, human	PRJNA519314	SAMN10864733	GCA_004342845.1	GCF_004342845.1
Bacteroides heparinolyticus F0111	Bacteroidetes	Bacteroidia	Bacteroidales	Bacteroidaceae	Bacteroides	Bacteroides heparinolyticus	1	3608975	subgingival, human	PRJNA282954	SAMN08439035	GCA_002998535.1	GCF_002998535.1
Bacteroides heparinolyticus OH1047 COT-310	Bacteroidetes	Bacteroidia	Bacteroidales	Bacteroidaceae	Bacteroides	Bacteroides heparinolyticus	202	3533051	oral cavity, dog	PRJNA506243	SAMN10478692	GCA_003932775.1	GCF_003932775.1
Bacteroides ihuae Marseille-P2824	Bacteroidetes	Bacteroidia	Bacteroidales	Bacteroidaceae	Bacteroides	Bacteroides ihuae	6	4063701	sputum, human	PRJEB16348	SAMEA4518713	GCA_900104585.1	GCF_900104585.1
Bacteroides ilei Marseille-P3208	Bacteroidetes	Bacteroidia	Bacteroidales	Bacteroidaceae	Bacteroides	Bacteroides ilei	14	3974623	ileum, human	PRJEB18049	SAMEA4555867	GCA_900128495.1	GCF_900128495.1
Bacteroides intestinalis 1001175st1 A4	Bacteroidetes	Bacteroidia	Bacteroidales	Bacteroidaceae	Bacteroides	Bacteroides intestinalis	57	5984562	feces, human	PRJNA518912	SAMN10863235	GCA_005844795.1	GCF_005844795.1
Bacteroides intestinalis AF14-32	Bacteroidetes	Bacteroidia	Bacteroidales	Bacteroidaceae	Bacteroides	Bacteroides intestinalis	81	6605530	feces, human	PRJNA482748	SAMN09734257	GCA_003464595.1	GCF_003464595.1
Bacteroides intestinalis AF19-10AC	Bacteroidetes	Bacteroidia	Bacteroidales	Bacteroidaceae	Bacteroides	Bacteroides intestinalis	84	6026957	feces, human	PRJNA482748	SAMN09734374	GCA_003459765.1	GCF_003459765.1
Bacteroides intestinalis AF31-23	Bacteroidetes	Bacteroidia	Bacteroidales	Bacteroidaceae	Bacteroides	Bacteroides intestinalis	94	6031112	feces, human	PRJNA482748	SAMN09734579	GCA_003475505.1	GCF_003475505.1
Bacteroides intestinalis AF36-16BH	Bacteroidetes	Bacteroidia	Bacteroidales	Bacteroidaceae	Bacteroides	Bacteroides intestinalis	81	6179886	feces, human	PRJNA482748	SAMN09734642	GCA_003475245.1	GCF_003475245.1
Bacteroides intestinalis AM15-15	Bacteroidetes	Bacteroidia	Bacteroidales	Bacteroidaceae	Bacteroides	Bacteroides intestinalis	46	5784588	feces, human	PRJNA482748	SAMN09734816	GCA_003472935.1	GCF_003472935.1
Bacteroides intestinalis AM27-17	Bacteroidetes	Bacteroidia	Bacteroidales	Bacteroidaceae	Bacteroides	Bacteroides intestinalis	44	6376662	feces, human	PRJNA482748	SAMN09736346	GCA_003470025.1	GCF_003470025.1
Bacteroides intestinalis AM43-4	Bacteroidetes	Bacteroidia	Bacteroidales	Bacteroidaceae	Bacteroides	Bacteroides intestinalis	65	6518403	feces, human	PRJNA482748	SAMN09736566	GCA_003467005.1	GCF_003467005.1
Bacteroides intestinalis APC919-174	Bacteroidetes	Bacteroidia	Bacteroidales	Bacteroidaceae	Bacteroides	Bacteroides intestinalis	1	5785761	feces, human	PRJNA483945	SAMN09754244	GCA_003363675.2	GCF_003363675.2
Bacteroides intestinalis BIOML-A1	Bacteroidetes	Bacteroidia	Bacteroidales	Bacteroidaceae	Bacteroides	Bacteroides intestinalis	80	6052076	feces, human	PRJNA544527	SAMN11943587	GCA_008569045.1	GCF_008569045.1
Bacteroides intestinalis DSM 17393	Bacteroidetes	Bacteroidia	Bacteroidales	Bacteroidaceae	Bacteroides	Bacteroides intestinalis	8	6052596	feces, human	PRJNA20523	SAMN00000015	GCA_000172175.1	GCF_000172175.1
Bacteroides intestinalis KLE1704	Bacteroidetes	Bacteroidia	Bacteroidales	Bacteroidaceae	Bacteroides	Bacteroides intestinalis	102	6828347	feces, human	PRJNA257717	SAMN03956430	GCA_001578635.1	GCF_001578635.1
Bacteroides intestinalis OF03-26	Bacteroidetes	Bacteroidia	Bacteroidales	Bacteroidaceae	Bacteroides	Bacteroides intestinalis	40	5883199	feces, human	PRJNA482748	SAMN09736695	GCA_003463015.1	GCF_003463015.1
Bacteroides intestinalis TF12-32	Bacteroidetes	Bacteroidia	Bacteroidales	Bacteroidaceae	Bacteroides	Bacteroides intestinalis	47	6089810	feces, human	PRJNA482748	SAMN09736961	GCA_003436685.1	GCF_003436685.1
Bacteroides intestinalis TM06-30	Bacteroidetes	Bacteroidia	Bacteroidales	Bacteroidaceae	Bacteroides	Bacteroides intestinalis	111	5700304	feces, human	PRJNA482748	SAMN09736991	GCA_003436375.1	GCF_003436375.1
Bacteroides koreensis JCM 31393	Bacteroidetes	Bacteroidia	Bacteroidales	Bacteroidaceae	Bacteroides	Bacteroides koreensis	101	7181066	feces, human	PRJNA224116	SAMN12240096	GCA_007341375.1	GCF_007341375.1
Bacteroides kribbi JCM 31391	Bacteroidetes	Bacteroidia	Bacteroidales	Bacteroidaceae	Bacteroides	Bacteroides kribbi	102	7176701	feces, human	PRJNA224116	SAMN12235768	GCA_007341395.1	GCF_007341395.1
Bacteroides luti DSM 26991	Bacteroidetes	Bacteroidia	Bacteroidales	Bacteroidaceae	Bacteroides	Bacteroides luti	38	4118748	anaerobic sludge, municipal wastewater	PRJEB18170	SAMN05444405	GCA_900128905.1	GCF_900128905.1
Bacteroides massiliensis C80	Bacteroidetes	Bacteroidia	Bacteroidales	Bacteroidaceae	Bacteroides	Bacteroides massiliensis	203	4040758	blood, human	PRJNA512876	SAMN10690004	GCA_004349605.1	GCF_004349605.1
Bacteroides massiliensis DSM 17679 dup1	Bacteroidetes	Bacteroidia	Bacteroidales	Bacteroidaceae	Bacteroides	Bacteroides massiliensis	15	4646209	blood, human	PRJNA224116	SAMN02596944	GCA_000382445.1	GCF_000382445.1
Bacteroides mediterraneensis Marseille-P2644	Bacteroidetes	Bacteroidia	Bacteroidales	Bacteroidaceae	Bacteroides	Bacteroides mediterraneensis	18	4075696	ileum, human	PRJNA224116	SAMEA4555839	GCA_900128455.1	GCF_900128455.1
Bacteroides ndongoniae Marseille-P3108	Bacteroidetes	Bacteroidia	Bacteroidales	Bacteroidaceae	Bacteroides	Bacteroides ndongoniae	14	4949270	colon, human	PRJEB16738	SAMEA4523114	GCA_900108345.1	GCF_900108345.1
Bacteroides neonati MS4	Bacteroidetes	Bacteroidia	Bacteroidales	Bacteroidaceae	Bacteroides	Bacteroides neonati	18	5025333	feces, human	PRJEB4701	SAMEA3138831	GCA_000499785.1	GCF_000499785.1
Bacteroides nordii AM40-30BH	Bacteroidetes	Bacteroidia	Bacteroidales	Bacteroidaceae	Bacteroides	Bacteroides nordii	68	5489753	feces, human	PRJNA482748	SAMN09736522	GCA_003467365.1	GCF_003467365.1
Bacteroides nordii CL02T12C05	Bacteroidetes	Bacteroidia	Bacteroidales	Bacteroidaceae	Bacteroides	Bacteroides nordii	10	5718278	feces, human	PRJNA64823	SAMN02463927	GCA_000273175.1	GCF_000273175.1
Bacteroides nordii JCM 12987	Bacteroidetes	Bacteroidia	Bacteroidales	Bacteroidaceae	Bacteroides	Bacteroides nordii	118	5591555	peritoneal fluid, human	PRJDB566	SAMD00003702	GCA_000613465.1	GCF_000613465.1
Bacteroides oleiciplenus OM05-15BH	Bacteroidetes	Bacteroidia	Bacteroidales	Bacteroidaceae	Bacteroides	Bacteroides oleiciplenus	53	6457077	feces, human	PRJNA482748	SAMN09736799	GCA_003438445.1	GCF_003438445.1
Bacteroides oleiciplenus YIT 12058	Bacteroidetes	Bacteroidia	Bacteroidales	Bacteroidaceae	Bacteroides	Bacteroides oleiciplenus	15	7087734	feces, human	PRJNA46377	SAMN02463851	GCA_000315485.1	GCF_000315485.1
Bacteroides ovatus 0.1XD42-1	Bacteroidetes	Bacteroidia	Bacteroidales	Bacteroidaceae	Bacteroides	Bacteroides ovatus	69	6457606	animal manure, mouse	PRJNA486904	SAMN10024786	GCA_003612665.1	GCF_003612665.1
Bacteroides ovatus 1001099st1 E5	Bacteroidetes	Bacteroidia	Bacteroidales	Bacteroidaceae	Bacteroides	Bacteroides ovatus	103	6690361	feces, human	PRJNA518912	SAMN10863220	GCA_005844955.1	GCF_005844955.1
Bacteroides ovatus 1001136st1 E5	Bacteroidetes	Bacteroidia	Bacteroidales	Bacteroidaceae	Bacteroides	Bacteroides ovatus	121	6937307	feces, human	PRJNA518912	SAMN10863225	GCA_005844895.1	GCF_005844895.1
Bacteroides ovatus 1001175st1 D1	Bacteroidetes	Bacteroidia	Bacteroidales	Bacteroidaceae	Bacteroides	Bacteroides ovatus	63	6752440	feces, human	PRJNA518912	SAMN10863228	GCA_005845305.1	GCF_005845305.1
Bacteroides ovatus 1001175st1 E11	Bacteroidetes	Bacteroidia	Bacteroidales	Bacteroidaceae	Bacteroides	Bacteroides ovatus	63	6751978	feces, human	PRJNA518912	SAMN10863236	GCA_005844755.1	GCF_005844755.1
Bacteroides ovatus 1001271st1 H2	Bacteroidetes	Bacteroidia	Bacteroidales	Bacteroidaceae	Bacteroides	Bacteroides ovatus	64	7032212	feces, human	PRJNA518912	SAMN10863226	GCA_005844905.1	GCF_005844905.1
Bacteroides ovatus 1001275st2 G11	Bacteroidetes	Bacteroidia	Bacteroidales	Bacteroidaceae	Bacteroides	Bacteroides ovatus	84	6851131	feces, human	PRJNA518912	SAMN10863221	GCA_005844935.1	GCF_005844935.1
Bacteroides ovatus 2789STDY5834943	Bacteroidetes	Bacteroidia	Bacteroidales	Bacteroidaceae	Bacteroides	Bacteroides ovatus	57	6639065	feces, human	PRJEB10915	SAMEA3545406	GCA_001405735.1	GCF_001405735.1
Bacteroides ovatus 3 8 47FAA	Bacteroidetes	Bacteroidia	Bacteroidales	Bacteroidaceae	Bacteroides	Bacteroides ovatus	25	6549476	colon, human	PRJNA40011	SAMN02463791	GCA_000218325.1	GCF_000218325.1
Bacteroides ovatus 3725 D1 iv	Bacteroidetes	Bacteroidia	Bacteroidales	Bacteroidaceae	Bacteroides	Bacteroides ovatus	4	7239254	gut, human	PRJNA484981	SAMN12137645	GCA_007012325.1	GCF_007012325.1
Bacteroides ovatus AF04-17	Bacteroidetes	Bacteroidia	Bacteroidales	Bacteroidaceae	Bacteroides	Bacteroides ovatus	104	6663758	feces, human	PRJNA482748	SAMN09734177	GCA_003465715.1	GCF_003465715.1
Bacteroides ovatus AF14-13AC	Bacteroidetes	Bacteroidia	Bacteroidales	Bacteroidaceae	Bacteroides	Bacteroides ovatus	43	6711558	feces, human	PRJNA482748	SAMN09734245	GCA_003465275.1	GCF_003465275.1
Bacteroides ovatus AF20-9LB	Bacteroidetes	Bacteroidia	Bacteroidales	Bacteroidaceae	Bacteroides	Bacteroides ovatus	98	6853285	feces, human	PRJNA482748	SAMN09734417	GCA_003459425.1	GCF_003459425.1
Bacteroides ovatus AF24-28LB	Bacteroidetes	Bacteroidia	Bacteroidales	Bacteroidaceae	Bacteroides	Bacteroides ovatus	129	6935191	feces, human	PRJNA482748	SAMN09734471	GCA_003459105.1	GCF_003459105.1
Bacteroides ovatus AF26-20AA	Bacteroidetes	Bacteroidia	Bacteroidales	Bacteroidaceae	Bacteroides	Bacteroides ovatus	77	6566436	feces, human	PRJNA482748	SAMN09734511	GCA_003458305.1	GCF_003458305.1
Bacteroides ovatus AF27-16BH	Bacteroidetes	Bacteroidia	Bacteroidales	Bacteroidaceae	Bacteroides	Bacteroides ovatus	79	6998555	feces, human	PRJNA482748	SAMN09734527	GCA_003458905.1	GCF_003458905.1
Bacteroides ovatus AF29-12	Bacteroidetes	Bacteroidia	Bacteroidales	Bacteroidaceae	Bacteroides	Bacteroides ovatus	100	6684422	feces, human	PRJNA482748	SAMN09734552	GCA_003457725.1	GCF_003457725.1
Bacteroides ovatus am 0171	Bacteroidetes	Bacteroidia	Bacteroidales	Bacteroidaceae	Bacteroides	Bacteroides ovatus	67	6705538	feces, human	PRJNA496358	SAMN10239570	GCA_004167785.1	GCF_004167785.1
Bacteroides ovatus AM14-26	Bacteroidetes	Bacteroidia	Bacteroidales	Bacteroidaceae	Bacteroides	Bacteroides ovatus	90	6743313	feces, human	PRJNA482748	SAMN09734808	GCA_003472145.1	GCF_003472145.1
Bacteroides ovatus AM17-48	Bacteroidetes	Bacteroidia	Bacteroidales	Bacteroidaceae	Bacteroides	Bacteroides ovatus	98	6969907	feces, human	PRJNA482748	SAMN09734853	GCA_003470645.1	GCF_003470645.1
Bacteroides ovatus AM30-13	Bacteroidetes	Bacteroidia	Bacteroidales	Bacteroidaceae	Bacteroides	Bacteroides ovatus	68	6782617	feces, human	PRJNA482748	SAMN09736408	GCA_003468975.1	GCF_003468975.1
Bacteroides ovatus AM32-14LB	Bacteroidetes	Bacteroidia	Bacteroidales	Bacteroidaceae	Bacteroides	Bacteroides ovatus	93	6424635	feces, human	PRJNA482748	SAMN09736437	GCA_003468695.1	GCF_003468695.1
Bacteroides ovatus AM40-4	Bacteroidetes	Bacteroidia	Bacteroidales	Bacteroidaceae	Bacteroides	Bacteroides ovatus	149	6740416	feces, human	PRJNA482748	SAMN09736524	GCA_003468155.1	GCF_003468155.1
Bacteroides ovatus An161	Bacteroidetes	Bacteroidia	Bacteroidales	Bacteroidaceae	Bacteroides	Bacteroides ovatus	90	6684163	caecum, chicken	PRJNA377666	SAMN06473630	GCA_002160595.1	GCF_002160595.1
Bacteroides ovatus ATCC 8483	Bacteroidetes	Bacteroidia	Bacteroidales	Bacteroidaceae	Bacteroides	Bacteroides ovatus	32	6465369	feces, human	PRJNA18191	SAMN00627058	GCA_000154125.1	GCF_000154125.1
Bacteroides ovatus BSD2780061687st1 H2	Bacteroidetes	Bacteroidia	Bacteroidales	Bacteroidaceae	Bacteroides	Bacteroides ovatus	68	6855201	feces, human	PRJNA518912	SAMN10863229	GCA_005844885.1	GCF_005844885.1
Bacteroides ovatus BSD2780061688st1 A7	Bacteroidetes	Bacteroidia	Bacteroidales	Bacteroidaceae	Bacteroides	Bacteroides ovatus	64	6807789	feces, human	PRJNA518912	SAMN10863231	GCA_005844865.1	GCF_005844865.1
Bacteroides ovatus BSD2780061688st1 C6	Bacteroidetes	Bacteroidia	Bacteroidales	Bacteroidaceae	Bacteroides	Bacteroides ovatus	71	6805031	feces, human	PRJNA518912	SAMN10863271	GCA_005845145.1	GCF_005845145.1
Bacteroides ovatus BSD2780120875st1 E1	Bacteroidetes	Bacteroidia	Bacteroidales	Bacteroidaceae	Bacteroides	Bacteroides ovatus	95	6659128	feces, human	PRJNA518912	SAMN10863214	GCA_005844965.1	GCF_005844965.1
Bacteroides ovatus KLE1656	Bacteroidetes	Bacteroidia	Bacteroidales	Bacteroidaceae	Bacteroides	Bacteroides ovatus	87	6294259	feces, human	PRJNA257718	SAMN03956448	GCA_001578575.1	GCF_001578575.1
Bacteroides ovatus CL03T12C18	Bacteroidetes	Bacteroidia	Bacteroidales	Bacteroidaceae	Bacteroides	Bacteroides ovatus	19	7010996	feces, human	PRJNA64827	SAMN02463929	GCA_000273215.1	GCF_000273215.1
Bacteroides ovatus CL09T03C03	Bacteroidetes	Bacteroidia	Bacteroidales	Bacteroidaceae	Bacteroides	Bacteroides ovatus	193	6974841	feces, human	PRJNA283619	SAMN03653578	GCA_001535615.1	GCF_001535615.1
Bacteroides ovatus DSM 1896	Bacteroidetes	Bacteroidia	Bacteroidales	Bacteroidaceae	Bacteroides	Bacteroides ovatus	60	6373930	feces, human	PRJEB16557	SAMN05444282	GCA_900107475.1	GCF_900107475.1
Bacteroides ovatus ELH-B2	Bacteroidetes	Bacteroidia	Bacteroidales	Bacteroidaceae	Bacteroides	Bacteroides ovatus	102	7229343	feces, human	PRJNA483264	SAMN09729824	GCA_003363235.1	GCF_003363235.1
Bacteroides ovatus F11	Bacteroidetes	Bacteroidia	Bacteroidales	Bacteroidaceae	Bacteroides	Bacteroides ovatus	490	6993105	feces, human	PRJNA613498	SAMN14408540	GCA_013361245.1	GCF_013361245.1
Bacteroides ovatus F12	Bacteroidetes	Bacteroidia	Bacteroidales	Bacteroidaceae	Bacteroides	Bacteroides ovatus	193	7019793	feces, human	PRJNA613498	SAMN14408544	GCA_013361135.1	GCF_013361135.1
Bacteroides ovatus FDAARGOS 733	Bacteroidetes	Bacteroidia	Bacteroidales	Bacteroidaceae	Bacteroides	Bacteroides ovatus	1	6571392	sigmoid colon tissue, human	PRJNA231221	SAMN11056448	GCA_009734165.1	GCF_009734165.1
Odoribacter splanchnicus OF03-11	Bacteroidetes	Bacteroidia	Bacteroidales	Odoribacteraceae	Odoribacter	Odoribacter splanchnicus	71	4600084	feces, human	PRJNA482748	SAMN09736687	GCA_003463405.1	GCF_003463405.1
Bacteroides ovatus MC1	Bacteroidetes	Bacteroidia	Bacteroidales	Bacteroidaceae	Bacteroides	Bacteroides ovatus	238	6508427	feces, human	PRJEB29697	SAMEA5574691	GCA_901212435.1	GCF_901212435.1
Bacteroides ovatus NCTC11153	Bacteroidetes	Bacteroidia	Bacteroidales	Bacteroidaceae	Bacteroides	Bacteroides ovatus	11	6707040	feces, human	PRJEB6403	SAMEA4384067	GCA_900445505.1	GCF_900445505.1
Bacteroides ovatus NLAE-zl-C500	Bacteroidetes	Bacteroidia	Bacteroidales	Bacteroidaceae	Bacteroides	Bacteroides ovatus	125	5862656	feces, cow	PRJEB15677	SAMN05192581	GCA_900102645.1	GCF_900102645.1
Bacteroides ovatus NLAE-zl-C57	Bacteroidetes	Bacteroidia	Bacteroidales	Bacteroidaceae	Bacteroides	Bacteroides ovatus	174	6007827	feces, cow	PRJEB15940	SAMN05192582	GCA_900100465.1	GCF_900100465.1
Bacteroides ovatus OF01-19AC	Bacteroidetes	Bacteroidia	Bacteroidales	Bacteroidaceae	Bacteroides	Bacteroides ovatus	91	6682462	feces, human	PRJNA482748	SAMN09736667	GCA_003463495.1	GCF_003463495.1
Bacteroides ovatus OF05-12AC	Bacteroidetes	Bacteroidia	Bacteroidales	Bacteroidaceae	Bacteroides	Bacteroides ovatus	80	6715460	feces, human	PRJNA482748	SAMN09736714	GCA_003439865.1	GCF_003439865.1
Bacteroides ovatus SD CMC 3f	Bacteroidetes	Bacteroidia	Bacteroidales	Bacteroidaceae	Bacteroides	Bacteroides ovatus	156	6775279	gi tract, human	PRJNA42769	SAMN00008359	GCA_000178275.1	GCF_000178275.1
Bacteroides ovatus str. 3725 D1 iv	Bacteroidetes	Bacteroidia	Bacteroidales	Bacteroidaceae	Bacteroides	Bacteroides ovatus	181	7030448	tissue, human	PRJNA206123	SAMN02370950	GCA_000699725.1	GCF_000699725.1
Bacteroides ovatus str. 3725 D9 iii	Bacteroidetes	Bacteroidia	Bacteroidales	Bacteroidaceae	Bacteroides	Bacteroides ovatus	556	6980703	tissue, human	PRJNA206124	SAMN02370948	GCA_000699665.1	GCF_000699665.1
Bacteroides ovatus TM07-20	Bacteroidetes	Bacteroidia	Bacteroidales	Bacteroidaceae	Bacteroides	Bacteroides ovatus	66	6594212	feces, human	PRJNA482748	SAMN09737003	GCA_003466305.1	GCF_003466305.1
Bacteroides ovatus V975	Bacteroidetes	Bacteroidia	Bacteroidales	Bacteroidaceae	Bacteroides	Bacteroides ovatus	1	6475296	feces, human	PRJEB4366	SAMEA4392618	GCA_900095495.1	GCF_900095495.1
Bacteroides paurosaccharolyticus JCM 15092	Bacteroidetes	Bacteroidia	Bacteroidales	Bacteroidaceae	Bacteroides	paurosaccharolyticus	89	3430348	methanogenic reactor, cattle farm	PRJDB585	SAMD00009976	GCA_000613805.1	GCF_000613805.1
Bacteroides plebeius AF24-16AC	Bacteroidetes	Bacteroidia	Bacteroidales	Bacteroidaceae	Bacteroides	Bacteroides plebeius	96	4095120	feces, human	PRJNA482748	SAMN09734461	GCA_003458595.1	GCF_003458595.1
Bacteroides plebeius AF25-1LB	Bacteroidetes	Bacteroidia	Bacteroidales	Bacteroidaceae	Bacteroides	Bacteroides plebeius	178	4272699	feces, human	PRJNA482748	SAMN09734492	GCA_003458445.1	GCF_003458445.1
Bacteroides plebeius AF27-1	Bacteroidetes	Bacteroidia	Bacteroidales	Bacteroidaceae	Bacteroides	Bacteroides plebeius	84	4006975	feces, human	PRJNA482748	SAMN09734519	GCA_003458915.1	GCF_003458915.1
Bacteroides plebeius AF31-28B-AC	Bacteroidetes	Bacteroidia	Bacteroidales	Bacteroidaceae	Bacteroides	Bacteroides plebeius	94	4200071	feces, human	PRJNA482748	SAMN09734581	GCA_003475445.1	GCF_003475445.1
Bacteroides plebeius AF39-11	Bacteroidetes	Bacteroidia	Bacteroidales	Bacteroidaceae	Bacteroides	Bacteroides plebeius	76	3729283	feces, human	PRJNA482748	SAMN09734682	GCA_003474305.1	GCF_003474305.1
Bacteroides plebeius AM09-36	Bacteroidetes	Bacteroidia	Bacteroidales	Bacteroidaceae	Bacteroides	Bacteroides plebeius	81	4049089	feces, human	PRJNA482748	SAMN09734757	GCA_003472665.1	GCF_003472665.1
Bacteroides plebeius AM17-44	Bacteroidetes	Bacteroidia	Bacteroidales	Bacteroidaceae	Bacteroides	Bacteroides plebeius	88	3530609	feces, human	PRJNA482748	SAMN09734851	GCA_003471645.1	GCF_003471645.1
Bacteroides plebeius AM23-23	Bacteroidetes	Bacteroidia	Bacteroidales	Bacteroidaceae	Bacteroides	Bacteroides plebeius	102	4033057	feces, human	PRJNA482748	SAMN09736287	GCA_003470365.1	GCF_003470365.1
Bacteroides plebeius AM31-10	Bacteroidetes	Bacteroidia	Bacteroidales	Bacteroidaceae	Bacteroides	Bacteroides plebeius	82	3723715	feces, human	PRJNA482748	SAMN09736423	GCA_003469295.1	GCF_003469295.1
Bacteroides plebeius AM43-8	Bacteroidetes	Bacteroidia	Bacteroidales	Bacteroidaceae	Bacteroides	Bacteroides plebeius	77	4291238	feces, human	PRJNA482748	SAMN09736573	GCA_003466905.1	GCF_003466905.1
Bacteroides plebeius AM49-7BH	Bacteroidetes	Bacteroidia	Bacteroidales	Bacteroidaceae	Bacteroides	Bacteroides plebeius	90	4057211	feces, human	PRJNA482748	SAMN09736616	GCA_003463985.1	GCF_003463985.1
Bacteroides plebeius DSM 17135	Bacteroidetes	Bacteroidia	Bacteroidales	Bacteroidaceae	Bacteroides	Bacteroides plebeius	19	4421924	feces, human	PRJNA27829	SAMN00000028	GCA_000187895.1	GCF_000187895.1
Bacteroides plebeius OM06-2	Bacteroidetes	Bacteroidia	Bacteroidales	Bacteroidaceae	Bacteroides	Bacteroides plebeius	63	3889096	feces, human	PRJNA482748	SAMN09736821	GCA_003438305.1	GCF_003438305.1
Bacteroides plebeius OM08-14	Bacteroidetes	Bacteroidia	Bacteroidales	Bacteroidaceae	Bacteroides	Bacteroides plebeius	140	4290588	feces, human	PRJNA482748	SAMN09736851	GCA_003438135.1	GCF_003438135.1
Bacteroides plebeius TF10-3AC	Bacteroidetes	Bacteroidia	Bacteroidales	Bacteroidaceae	Bacteroides	Bacteroides plebeius	71	3968058	feces, human	PRJNA482748	SAMN09736938	GCA_003437535.1	GCF_003437535.1
Bacteroides propionicifaciens DSM 19291	Bacteroidetes	Bacteroidia	Bacteroidales	Bacteroidaceae	Bacteroides	Bacteroides propionicifaciens	72	2634691	methanogenic reactor, cattle farm	PRJNA169763	SAMN02441390	GCA_000375405.1	GCF_000375405.1
Bacteroides pyogenes DSM 19673	Bacteroidetes	Bacteroidia	Bacteroidales	Bacteroidaceae	Bacteroides	Bacteroides pyogenes	43	3394239	abscess, cat	PRJNA583266	SAMN13172994	GCA_014196225.1	GCF_014196225.1
Bacteroides pyogenes DSM 20611	Bacteroidetes	Bacteroidia	Bacteroidales	Bacteroidaceae	Bacteroides	Bacteroides pyogenes	73	3427038	abscess, swine	PRJNA174175	SAMN02441225	GCA_000428105.1	GCF_000428105.1
Bacteroides pyogenes F0041	Bacteroidetes	Bacteroidia	Bacteroidales	Bacteroidaceae	Bacteroides	Bacteroides pyogenes	120	3568174	oral cavity, human	PRJNA198884	SAMN02436886	GCA_000466505.1	GCF_000466505.1
Bacteroides pyogenes JCM 6292	Bacteroidetes	Bacteroidia	Bacteroidales	Bacteroidaceae	Bacteroides	Bacteroides pyogenes	112	3405221	feces, pig	PRJDB556	SAMD00013505	GCA_000511735.1	GCF_000511735.1
Bacteroides pyogenes KG-32	Bacteroidetes	Bacteroidia	Bacteroidales	Bacteroidaceae	Bacteroides	Bacteroides pyogenes	168	3259329	dairy cow	PRJNA553588	SAMN12240305	GCA_008121325.1	GCF_008121325.1
Bacteroides pyogenes NCTC11853	Bacteroidetes	Bacteroidia	Bacteroidales	Bacteroidaceae	Bacteroides	Bacteroides pyogenes	4	3495913	abscess, cat	PRJEB6403	SAMEA4504047	GCA_900445575.1	GCF_900445575.1
Bacteroides reticulotermitis JCM 10512	Bacteroidetes	Bacteroidia	Bacteroidales	Bacteroidaceae	Bacteroides	Bacteroides reticulotermitis	97	5365278	gut, termite	PRJDB561	SAMD00011359	GCA_000517545.1	GCF_000517545.1
Bacteroides rodentium JCM 16496	Bacteroidetes	Bacteroidia	Bacteroidales	Bacteroidaceae	Bacteroides	Bacteroides rodentium	148	4884492	feces, chinchilla	PRJNA224116	SAMD00002732	GCA_000614125.1	GCF_000614125.1
Bacteroides salanitronis DSM 18170	Bacteroidetes	Bacteroidia	Bacteroidales	Bacteroidaceae	Bacteroides	Bacteroides salanitronis	4	4308663	cecum, chicken	PRJNA40055	SAMN00713589	GCA_000190575.1	GCF_000190575.1
Bacteroides salyersiae 2789STDY5608871	Bacteroidetes	Bacteroidia	Bacteroidales	Bacteroidaceae	Bacteroides	Bacteroides salyersiae	19	5455251	feces, human	PRJEB10915	SAMEA3545279	GCA_001405695.1	GCF_001405695.1
Bacteroides salyersiae AM26-2AC	Bacteroidetes	Bacteroidia	Bacteroidales	Bacteroidaceae	Bacteroides	Bacteroides salyersiae	45	5555940	feces, human	PRJNA482748	SAMN09736336	GCA_003469655.1	GCF_003469655.1
Bacteroides salyersiae BIOML-A1	Bacteroidetes	Bacteroidia	Bacteroidales	Bacteroidaceae	Bacteroides	Bacteroides salyersiae	58	5834475	feces, human	PRJNA544527	SAMN11943775	GCA_008565595.1	GCF_008565595.1
Bacteroides salyersiae BIOML-A29	Bacteroidetes	Bacteroidia	Bacteroidales	Bacteroidaceae	Bacteroides	Bacteroides salyersiae	49	5509325	feces, human	PRJNA544527	SAMN11943803	GCA_009025265.1	GCF_009025265.1
Bacteroides salyersiae BIOML-A36	Bacteroidetes	Bacteroidia	Bacteroidales	Bacteroidaceae	Bacteroides	Bacteroides salyersiae	135	5380689	feces, human	PRJNA544527	SAMN11943810	GCA_009025235.1	GCF_009025235.1
Bacteroides salyersiae CL02T12C01	Bacteroidetes	Bacteroidia	Bacteroidales	Bacteroidaceae	Bacteroides	Bacteroides salyersiae	7	5815758	feces, human	PRJNA64829	SAMN02463930	GCA_000273235.1	GCF_000273235.1
Bacteroides salyersiae DSM 18765	Bacteroidetes	Bacteroidia	Bacteroidales	Bacteroidaceae	Bacteroides	Bacteroides salyersiae	6	5315450	appendix, human	PRJNA170350	SAMN02596943	GCA_000381365.1	GCF_000381365.1
Bacteroides sartorii 0.1XD21-62	Bacteroidetes	Bacteroidia	Bacteroidales	Bacteroidaceae	Bacteroides	Bacteroides sartorii	171	5118265	ceacal content, mouse	PRJNA486904	SAMN09901069	GCA_009911015.1	GCF_009911015.1
Bacteroides sartorii CBBP-3	Bacteroidetes	Bacteroidia	Bacteroidales	Bacteroidaceae	Bacteroides	Bacteroides sartorii	4	5630518	mouse	PRJNA626599	SAMN14754793	GCA_013358205.1	GCF_013358205.1
Bacteroides sartorii dnLKV3	Bacteroidetes	Bacteroidia	Bacteroidales	Bacteroidaceae	Bacteroides	Bacteroides sartorii	20	5464209	feces, mouse	PRJNA224116	SAMN01730986	GCA_000403195.2	GCF_000403195.1
Bacteroides sartorii JCM 17136	Bacteroidetes	Bacteroidia	Bacteroidales	Bacteroidaceae	Bacteroides	Bacteroides sartorii	160	5290373	cecum, mouse	PRJDB603	SAMD00010076	GCA_000614185.1	GCF_000614185.1
Bacteroides sartorii NM22 B1	Bacteroidetes	Bacteroidia	Bacteroidales	Bacteroidaceae	Bacteroides	Bacteroides sartorii	164	5176077	gut, mouse	PRJNA474907	SAMN10878295	GCA_004793835.1	GCF_004793835.1
Bacteroides sp. 4_1_36	Bacteroidetes	Bacteroidia	Bacteroidales	Bacteroidaceae	Bacteroides	Bacteroides sp.	38	4638757	ileum, human	PRJNA39357	SAMN02463765	GCA_000185585.1	GCF_000185585.1
Bacteroides stercorirosoris DSM 26884	Bacteroidetes	Bacteroidia	Bacteroidales	Bacteroidaceae	Bacteroides	Bacteroides stercorirosoris	91	6268181	feces, chinchilla	PRJEB18311	SAMN05444350	GCA_900142015.1	GCF_900142015.1
Bacteroides stercorirosoris JCM 17103	Bacteroidetes	Bacteroidia	Bacteroidales	Bacteroidaceae	Bacteroides	Bacteroides stercorirosoris	203	6241374	feces, chinchilla	PRJDB602	SAMD00010222	GCA_000614165.1	GCF_000614165.1
Bacteroides stercorirosoris OF03-9BH	Bacteroidetes	Bacteroidia	Bacteroidales	Bacteroidaceae	Bacteroides	Bacteroides stercorirosoris	154	6092914	feces, human	PRJNA482748	SAMN09736702	GCA_003463365.1	GCF_003463365.1
Bacteroides stercoris AF05-4	Bacteroidetes	Bacteroidia	Bacteroidales	Bacteroidaceae	Bacteroides	Bacteroides stercoris	66	3880952	feces, human	PRJNA482748	SAMN09734188	GCA_003465625.1	GCF_003465625.1
Bacteroides stercoris AF12-7	Bacteroidetes	Bacteroidia	Bacteroidales	Bacteroidaceae	Bacteroides	Bacteroides stercoris	45	4015577	feces, human	PRJNA482748	SAMN09734224	GCA_003464965.1	GCF_003464965.1
Bacteroides stercoris AF16-30	Bacteroidetes	Bacteroidia	Bacteroidales	Bacteroidaceae	Bacteroides	Bacteroides stercoris	81	3997770	feces, human	PRJNA482748	SAMN09734311	GCA_003462745.1	GCF_003462745.1
Bacteroides stercoris AF19-2	Bacteroidetes	Bacteroidia	Bacteroidales	Bacteroidaceae	Bacteroides	Bacteroides stercoris	94	3973524	feces, human	PRJNA482748	SAMN09734387	GCA_003460185.1	GCF_003460185.1
Bacteroides stercoris AF25-30AC	Bacteroidetes	Bacteroidia	Bacteroidales	Bacteroidaceae	Bacteroides	Bacteroides stercoris	66	4331642	feces, human	PRJNA482748	SAMN09734499	GCA_003458395.1	GCF_003458395.1
Bacteroides stercoris AF26-20BH	Bacteroidetes	Bacteroidia	Bacteroidales	Bacteroidaceae	Bacteroides	Bacteroides stercoris	81	3918114	feces, human	PRJNA482748	SAMN09734512	GCA_003458275.1	GCF_003458275.1
Bacteroides stercoris AF35-14BH	Bacteroidetes	Bacteroidia	Bacteroidales	Bacteroidaceae	Bacteroides	Bacteroides stercoris	59	3982724	feces, human	PRJNA482748	SAMN09734622	GCA_003474995.1	GCF_003474995.1
Bacteroides stercoris AF37-11AC	Bacteroidetes	Bacteroidia	Bacteroidales	Bacteroidaceae	Bacteroides	Bacteroides stercoris	111	3975883	feces, human	PRJNA482748	SAMN09734657	GCA_003475165.1	GCF_003475165.1
Bacteroides stercoris AF41-6	Bacteroidetes	Bacteroidia	Bacteroidales	Bacteroidaceae	Bacteroides	Bacteroides stercoris	179	4071869	feces, human	PRJNA482748	SAMN09734693	GCA_003474175.1	GCF_003474175.1
Bacteroides stercoris AM25-16	Bacteroidetes	Bacteroidia	Bacteroidales	Bacteroidaceae	Bacteroides	Bacteroides stercoris	187	4221790	feces, human	PRJNA482748	SAMN09736302	GCA_003470305.1	GCF_003470305.1
Bacteroides stercoris AM27-18	Bacteroidetes	Bacteroidia	Bacteroidales	Bacteroidaceae	Bacteroides	Bacteroides stercoris	89	3977398	feces, human	PRJNA482748	SAMN09736347	GCA_003470005.1	GCF_003470005.1
Bacteroides stercoris AM28-15	Bacteroidetes	Bacteroidia	Bacteroidales	Bacteroidaceae	Bacteroides	Bacteroides stercoris	68	3791877	feces, human	PRJNA482748	SAMN09736369	GCA_003469855.1	GCF_003469855.1
Bacteroides stercoris AM32-16LB	Bacteroidetes	Bacteroidia	Bacteroidales	Bacteroidaceae	Bacteroides	Bacteroides stercoris	111	3995062	feces, human	PRJNA482748	SAMN09736438	GCA_003468685.1	GCF_003468685.1
Bacteroides stercoris AM36-9BH	Bacteroidetes	Bacteroidia	Bacteroidales	Bacteroidaceae	Bacteroides	Bacteroides stercoris	118	4271349	feces, human	PRJNA482748	SAMN09736487	GCA_003468355.1	GCF_003468355.1
Bacteroides stercoris AM40-34	Bacteroidetes	Bacteroidia	Bacteroidales	Bacteroidaceae	Bacteroides	Bacteroides stercoris	137	4100528	feces, human	PRJNA482748	SAMN09736523	GCA_003468175.1	GCF_003468175.1
Bacteroides stercoris AM47-5	Bacteroidetes	Bacteroidia	Bacteroidales	Bacteroidaceae	Bacteroides	Bacteroides stercoris	74	3810507	feces, human	PRJNA482748	SAMN09736600	GCA_003466675.1	GCF_003466675.1
Bacteroides stercoris AM50-6	Bacteroidetes	Bacteroidia	Bacteroidales	Bacteroidaceae	Bacteroides	Bacteroides stercoris	44	3841364	feces, human	PRJNA482748	SAMN09736623	GCA_003463895.1	GCF_003463895.1
Bacteroides stercoris AM51-2BH	Bacteroidetes	Bacteroidia	Bacteroidales	Bacteroidaceae	Bacteroides	Bacteroides stercoris	94	3858122	feces, human	PRJNA482748	SAMN09736626	GCA_003463835.1	GCF_003463835.1
Bacteroides stercoris ATCC 43183	Bacteroidetes	Bacteroidia	Bacteroidales	Bacteroidaceae	Bacteroides	Bacteroides stercoris	17	4009829	feces, human	PRJNA19859	SAMN00000004	GCA_000154525.1	GCF_000154525.1
Bacteroides stercoris BIOML-A1	Bacteroidetes	Bacteroidia	Bacteroidales	Bacteroidaceae	Bacteroides	Bacteroides stercoris	97	4097969	feces, human	PRJNA544527	SAMN11943813	GCA_009025185.1	GCF_009025185.1
Bacteroides stercoris BIOML-A16	Bacteroidetes	Bacteroidia	Bacteroidales	Bacteroidaceae	Bacteroides	Bacteroides stercoris	129	4310077	feces, human	PRJNA544527	SAMN11943828	GCA_009024915.1	GCF_009024915.1
Bacteroides stercoris BIOML-A18	Bacteroidetes	Bacteroidia	Bacteroidales	Bacteroidaceae	Bacteroides	Bacteroides stercoris	115	4258841	feces, human	PRJNA544527	SAMN11943830	GCA_009024815.1	GCF_009024815.1
Bacteroides stercoris BIOML-A3	Bacteroidetes	Bacteroidia	Bacteroidales	Bacteroidaceae	Bacteroides	Bacteroides stercoris	99	4193667	feces, human	PRJNA544527	SAMN11943815	GCA_009025135.1	GCF_009025135.1
Bacteroides stercoris BIOML-A5	Bacteroidetes	Bacteroidia	Bacteroidales	Bacteroidaceae	Bacteroides	Bacteroides stercoris	162	4278558	feces, human	PRJNA544527	SAMN11943817	GCA_009025105.1	GCF_009025105.1
Bacteroides stercoris CC31F	Bacteroidetes	Bacteroidia	Bacteroidales	Bacteroidaceae	Bacteroides	Bacteroides stercoris	10	4102660	colon, human	PRJNA71531	SAMN02596993	GCA_000413395.1	GCF_000413395.1
Bacteroides stercoris CL09T03C01	Bacteroidetes	Bacteroidia	Bacteroidales	Bacteroidaceae	Bacteroides	Bacteroides stercoris	117	3858676	feces, human	PRJNA283624	SAMN03653591	GCA_001535605.1	GCF_001535605.1
Bacteroides stercoris DSM 19555	Bacteroidetes	Bacteroidia	Bacteroidales	Bacteroidaceae	Bacteroides	Bacteroides stercoris	71	3907888	feces, human	PRJEB16546	SAMN05444283	GCA_900106605.1	GCF_900106605.1
Bacteroides stercoris TF03-6	Bacteroidetes	Bacteroidia	Bacteroidales	Bacteroidaceae	Bacteroides	Bacteroides stercoris	61	4270503	feces, human	PRJNA482748	SAMN09736868	GCA_003438025.1	GCF_003438025.1
Bacteroides stercoris TF05-14	Bacteroidetes	Bacteroidia	Bacteroidales	Bacteroidaceae	Bacteroides	Bacteroides stercoris	75	3833821	feces, human	PRJNA482748	SAMN09736875	GCA_003438545.1	GCF_003438545.1
Bacteroides stercoris TM06-26	Bacteroidetes	Bacteroidia	Bacteroidales	Bacteroidaceae	Bacteroides	Bacteroides stercoris	132	3672134	feces, human	PRJNA482748	SAMN09736989	GCA_003436415.1	GCF_003436415.1
Bacteroides thetaiotaomicron 1 1 6	Bacteroidetes	Bacteroidia	Bacteroidales	Bacteroidaceae	Bacteroides	Bacteroides thetaiotaomicron	15	6760735	feces, human	PRJNA32435	SAMN02463690	GCA_000159875.2	GCF_000159875.2
Bacteroides thetaiotaomicron 14-106904-2	Bacteroidetes	Bacteroidia	Bacteroidales	Bacteroidaceae	Bacteroides	Bacteroides thetaiotaomicron	176	6533850	appendix, human	PRJNA345415	SAMN05862073	GCA_001816245.2	GCF_001816245.2
Bacteroides thetaiotaomicron 19 BTHE	Bacteroidetes	Bacteroidia	Bacteroidales	Bacteroidaceae	Bacteroides	Bacteroides thetaiotaomicron	351	6359255	human	PRJNA267549	SAMN03197381	GCA_001055755.1	GCF_001055755.1
Bacteroides thetaiotaomicron 2789STDY5608873	Bacteroidetes	Bacteroidia	Bacteroidales	Bacteroidaceae	Bacteroides	Bacteroides thetaiotaomicron	31	6244796	feces, human	PRJEB10915	SAMEA3545281	GCA_001405255.1	GCF_001405255.1
Bacteroides thetaiotaomicron 2789STDY5834846	Bacteroidetes	Bacteroidia	Bacteroidales	Bacteroidaceae	Bacteroides	Bacteroides thetaiotaomicron	63	6203341	feces, human	PRJEB10915	SAMEA3545312	GCA_001405095.1	GCF_001405095.1
Bacteroides thetaiotaomicron 2789STDY5834899	Bacteroidetes	Bacteroidia	Bacteroidales	Bacteroidaceae	Bacteroides	Bacteroides thetaiotaomicron	52	6400343	feces, human	PRJEB10915	SAMEA3545362	GCA_001405895.1	GCF_001405895.1
Bacteroides thetaiotaomicron 2789STDY5834945	Bacteroidetes	Bacteroidia	Bacteroidales	Bacteroidaceae	Bacteroides	Bacteroides thetaiotaomicron	28	6301270	feces, human	PRJEB10915	SAMEA3545408	GCA_001406075.1	GCF_001406075.1
Bacteroides thetaiotaomicron 2e6A	Bacteroidetes	Bacteroidia	Bacteroidales	Bacteroidaceae	Bacteroides	Bacteroides thetaiotaomicron	1730	5995602	feces, human	PRJEB8299	SAMEA3217995	GCA_001373135.1	GCF_001373135.1
Bacteroides thetaiotaomicron 3731	Bacteroidetes	Bacteroidia	Bacteroidales	Bacteroidaceae	Bacteroides	Bacteroides thetaiotaomicron	175	7076464	feces, human	PRJEB8679	SAMEA3334961	GCA_001049535.1	GCF_001049535.1
Bacteroides thetaiotaomicron 7330 dup1	Bacteroidetes	Bacteroidia	Bacteroidales	Bacteroidaceae	Bacteroides	Bacteroides thetaiotaomicron	1	6487685	feces, human	PRJNA289334	SAMN03852684	GCA_001314975.1	GCF_001314975.1
Bacteroides thetaiotaomicron AD135X1B	Bacteroidetes	Bacteroidia	Bacteroidales	Bacteroidaceae	Bacteroides	Bacteroides thetaiotaomicron	130	6586201	human	PRJNA557692	SAMN12414680	GCA_009025475.1	GCF_009025475.1
Bacteroides thetaiotaomicron AF03-26	Bacteroidetes	Bacteroidia	Bacteroidales	Bacteroidaceae	Bacteroides	Bacteroides thetaiotaomicron	63	6170437	feces, human	PRJNA482748	SAMN09734171	GCA_003466025.1	GCF_003466025.1
Bacteroides thetaiotaomicron AF14-20	Bacteroidetes	Bacteroidia	Bacteroidales	Bacteroidaceae	Bacteroides	Bacteroides thetaiotaomicron	62	6186877	feces, human	PRJNA482748	SAMN09734252	GCA_003464695.1	GCF_003464695.1
Bacteroides thetaiotaomicron AF24-19LB	Bacteroidetes	Bacteroidia	Bacteroidales	Bacteroidaceae	Bacteroides	Bacteroides thetaiotaomicron	47	6100796	feces, human	PRJNA482748	SAMN09734465	GCA_003458585.1	GCF_003458585.1
Bacteroides thetaiotaomicron AF28-2	Bacteroidetes	Bacteroidia	Bacteroidales	Bacteroidaceae	Bacteroides	Bacteroides thetaiotaomicron	56	6397762	feces, human	PRJNA482748	SAMN09734544	GCA_003457815.1	GCF_003457815.1
Bacteroides thetaiotaomicron AF37-12	Bacteroidetes	Bacteroidia	Bacteroidales	Bacteroidaceae	Bacteroides	Bacteroides thetaiotaomicron	105	6532363	feces, human	PRJNA482748	SAMN09734658	GCA_003474715.1	GCF_003474715.1
Bacteroides thetaiotaomicron AF45-16BH	Bacteroidetes	Bacteroidia	Bacteroidales	Bacteroidaceae	Bacteroides	Bacteroides thetaiotaomicron	225	6404173	feces, human	PRJNA482748	SAMN09734716	GCA_003474005.1	GCF_003474005.1
Bacteroides thetaiotaomicron AM09-21	Bacteroidetes	Bacteroidia	Bacteroidales	Bacteroidaceae	Bacteroides	Bacteroides thetaiotaomicron	72	6423029	feces, human	PRJNA482748	SAMN09734755	GCA_003472675.1	GCF_003472675.1
Bacteroides thetaiotaomicron AM15-10	Bacteroidetes	Bacteroidia	Bacteroidales	Bacteroidaceae	Bacteroides	Bacteroides thetaiotaomicron	47	6060376	feces, human	PRJNA482748	SAMN09734814	GCA_003472055.1	GCF_003472055.1
Bacteroides thetaiotaomicron AM26-17LB	Bacteroidetes	Bacteroidia	Bacteroidales	Bacteroidaceae	Bacteroides	Bacteroides thetaiotaomicron	46	5892252	feces, human	PRJNA482748	SAMN09736331	GCA_003469685.1	GCF_003469685.1
Bacteroides thetaiotaomicron AM30-26	Bacteroidetes	Bacteroidia	Bacteroidales	Bacteroidaceae	Bacteroides	Bacteroides thetaiotaomicron	85	6909977	feces, human	PRJNA482748	SAMN09736414	GCA_003469365.1	GCF_003469365.1
Bacteroides thetaiotaomicron AM51-2	Bacteroidetes	Bacteroidia	Bacteroidales	Bacteroidaceae	Bacteroides	Bacteroides thetaiotaomicron	165	5910608	feces, human	PRJNA482748	SAMN09736625	GCA_003463855.1	GCF_003463855.1
Bacteroides thetaiotaomicron ATCC 29741	Bacteroidetes	Bacteroidia	Bacteroidales	Bacteroidaceae	Bacteroides	Bacteroides thetaiotaomicron	183	6110649	appendix, human	PRJNA512876	SAMN10689999	GCA_004349615.1	GCF_004349615.1
Bacteroides thetaiotaomicron bq 0049	Bacteroidetes	Bacteroidia	Bacteroidales	Bacteroidaceae	Bacteroides	Bacteroides thetaiotaomicron	70	6357767	feces, human	PRJNA496358	SAMN10239573	GCA_004167525.1	GCF_004167525.1
Bacteroides thetaiotaomicron C34	Bacteroidetes	Bacteroidia	Bacteroidales	Bacteroidaceae	Bacteroides	Bacteroides thetaiotaomicron	258	6627629	human	PRJNA512876	SAMN10689998	GCA_004349635.1	GCF_004349635.1
Porphyromonas crevioricanis COT-253 OH1447	Bacteroidetes	Bacteroidia	Bacteroidales	Porphyromonadaceae	Porphyromonas	Porphyromonas crevioricanis	30	2161087	oral cavity, dog	PRJNA253607	SAMN03004339	GCA_000768975.1	GCF_000768975.1
Bacteroides thetaiotaomicron DC20	Bacteroidetes	Bacteroidia	Bacteroidales	Bacteroidaceae	Bacteroides	Bacteroides thetaiotaomicron	86	6458606	cecum, mouse	PRJNA548111	SAMN12001427	GCA_008329455.1	GCF_008329455.1
Bacteroides thetaiotaomicron DC21	Bacteroidetes	Bacteroidia	Bacteroidales	Bacteroidaceae	Bacteroides	Bacteroides thetaiotaomicron	68	6468556	cecum, mouse	PRJNA548111	SAMN12001428	GCA_008329425.1	GCF_008329425.1
Bacteroides thetaiotaomicron dnLKV9	Bacteroidetes	Bacteroidia	Bacteroidales	Bacteroidaceae	Bacteroides	Bacteroides thetaiotaomicron	6	6232883	feces, mouse	PRJNA175974	SAMN01730983	GCA_000403155.2	GCF_000403155.2
Bacteroides thetaiotaomicron DSM 2079	Bacteroidetes	Bacteroidia	Bacteroidales	Bacteroidaceae	Bacteroides	Bacteroides thetaiotaomicron	2	6304193	feces, human	PRJNA543750	SAMN11776005	GCA_014131755.1	GCF_014131755.1
Bacteroides thetaiotaomicron F9-2	Bacteroidetes	Bacteroidia	Bacteroidales	Bacteroidaceae	Bacteroides	Bacteroides thetaiotaomicron	5	6283774	feces, human	PRJDB9122	SAMD00198302	GCA_012151035.1	GCF_012151035.1
Bacteroides thetaiotaomicron KLE1254	Bacteroidetes	Bacteroidia	Bacteroidales	Bacteroidaceae	Bacteroides	Bacteroides thetaiotaomicron	108	6089777	feces, human	PRJNA257720	SAMN04324905	GCA_001578565.1	GCF_001578565.1
Bacteroides thetaiotaomicron KPPR-3	Bacteroidetes	Bacteroidia	Bacteroidales	Bacteroidaceae	Bacteroides	Bacteroides thetaiotaomicron	38	6227149	rumen, cow	PRJEB16826	SAMN02910322	GCA_900109385.1	GCF_900109385.1
Bacteroides thetaiotaomicron NCTC10582	Bacteroidetes	Bacteroidia	Bacteroidales	Bacteroidaceae	Bacteroides	Bacteroides thetaiotaomicron	33	6404217	feces, human	PRJEB6403	SAMEA44542918	GCA_900445595.1	GCF_900445595.1
Bacteroides thetaiotaomicron NCTC13706	Bacteroidetes	Bacteroidia	Bacteroidales	Bacteroidaceae	Bacteroides	Bacteroides thetaiotaomicron	13	6364001	appendix, human	PRJEB6403	SAMEA4598409	GCA_900445585.1	GCF_900445585.1
Bacteroides thetaiotaomicron NLAE-zl-C579	Bacteroidetes	Bacteroidia	Bacteroidales	Bacteroidaceae	Bacteroides	Bacteroides thetaiotaomicron	78	6328799	feces, cow	PRJEB16696	SAMN05216253	GCA_900108155.1	GCF_900108155.1
Bacteroides thetaiotaomicron OF03-10BH	Bacteroidetes	Bacteroidia	Bacteroidales	Bacteroidaceae	Bacteroides	Bacteroides thetaiotaomicron	240	6372846	feces, human	PRJNA482748	SAMN09736686	GCA_003463095.1	GCF_003463095.1
Bacteroides thetaiotaomicron OF05-16BH	Bacteroidetes	Bacteroidia	Bacteroidales	Bacteroidaceae	Bacteroides	Bacteroides thetaiotaomicron	355	6490474	feces, human	PRJNA482748	SAMN09736717	GCA_003439845.1	GCF_003439845.1
Bacteroides thetaiotaomicron VPI-5482	Bacteroidetes	Bacteroidia	Bacteroidales	Bacteroidaceae	Bacteroides	Bacteroides thetaiotaomicron	2	6293399	feces, human	PRJNA399	SAMN02604314	GCA_000011065.1	GCF_000011065.1
Porphyromonas gingivalis F0566	Bacteroidetes	Bacteroidia	Bacteroidales	Porphyromonadaceae	Porphyromonas	Porphyromonas gingivalis	192	2306092	oral cavity, human	PRJNA198892	SAMN02436881	GCA_000467975.1	GCF_000467975.1
Bacteroides togonis Marseille-P3166	Bacteroidetes	Bacteroidia	Bacteroidales	Bacteroidaceae	Bacteroides	Bacteroides togonis	23	3977103	colon, human	PRJEB18269	SAMEA18121918	GCA_900130135.1	GCF_900130135.1
Bacteroides uniformis 1001175st1 F6	Bacteroidetes	Bacteroidia	Bacteroidales	Bacteroidaceae	Bacteroides	Bacteroides uniformis	45	4894439	feces, human	PRJNA518912	SAMN10863233	GCA_005844805.1	GCF_005844805.1
Bacteroides uniformis 1001271st1 A10	Bacteroidetes	Bacteroidia	Bacteroidales	Bacteroidaceae	Bacteroides	Bacteroides uniformis	85	4609219	feces, human	PRJNA518912	SAMN10863257	GCA_005845245.1	GCF_005845245.1
Bacteroides uniformis 2789STDY5608791	Bacteroidetes	Bacteroidia	Bacteroidales	Bacteroidaceae	Bacteroides	Bacteroides uniformis	26	4893267	feces, human	PRJEB10915	SAMEA2393087	GCA_001405475.1	GCF_001405475.1
Bacteroides uniformis 2789STDY5608864	Bacteroidetes	Bacteroidia	Bacteroidales	Bacteroidaceae	Bacteroides	Bacteroides uniformis	32	4735295	feces, human	PRJEB10915	SAMEA3545272	GCA_001406095.1	GCF_001406095.1
Bacteroides uniformis 2789STDY5834844	Bacteroidetes	Bacteroidia	Bacteroidales	Bacteroidaceae	Bacteroides	Bacteroides uniformis	81	4573204	feces, human	PRJEB10915	SAMEA3545310	GCA_001406635.1	GCF_001406635.1
Porphyromonas gingivalis KCOM 2801	Bacteroidetes	Bacteroidia	Bacteroidales	Porphyromonadaceae	Porphyromonas	Porphyromonas gingivalis	1	2478317	subgingival dental plaque, human	PRJNA416018	SAMN07840081	GCA_002753975.1	GCF_002753975.1
Bacteroides uniformis 2789STDY5834898	Bacteroidetes	Bacteroidia	Bacteroidales	Bacteroidaceae	Bacteroides	Bacteroides uniformis	67	4943194	feces, human	PRJEB10915	SAMEA3545361	GCA_001405595.1	GCF_001405595.1
Bacteroides uniformis 2789STDY5834942	Bacteroidetes	Bacteroidia	Bacteroidales	Bacteroidaceae	Bacteroides	Bacteroides uniformis	16	4784733	feces, human	PRJEB10915	SAMEA3545405	GCA_001406715.1	GCF_001406715.1
Bacteroides uniformis A12	Bacteroidetes	Bacteroidia	Bacteroidales	Bacteroidaceae	Bacteroides	Bacteroides uniformis	75	4853819	feces, human	PRJNA613498	SAMN14408539	GCA_013361225.1	GCF_013361225.1
Bacteroides uniformis A23	Bacteroidetes	Bacteroidia	Bacteroidales	Bacteroidaceae	Bacteroides	Bacteroides uniformis	563	5127954	feces, human	PRJNA613498	SAMN14408542	GCA_013361195.1	GCF_013361195.1
Bacteroides uniformis AF14-14	Bacteroidetes	Bacteroidia	Bacteroidales	Bacteroidaceae	Bacteroides	Bacteroides uniformis	100	5539408	feces, human	PRJNA482748	SAMN09734246	GCA_003464785.1	GCF_003464785.1
Bacteroides uniformis AF17-20	Bacteroidetes	Bacteroidia	Bacteroidales	Bacteroidaceae	Bacteroides	Bacteroides uniformis	63	4957414	feces, human	PRJNA482748	SAMN09734330	GCA_003460085.1	GCF_003460085.1
Bacteroides uniformis AF19-23	Bacteroidetes	Bacteroidia	Bacteroidales	Bacteroidaceae	Bacteroides	Bacteroides uniformis	53	4854399	feces, human	PRJNA482748	SAMN09734391	GCA_003459625.1	GCF_003459625.1
Bacteroides uniformis AF19-3LB	Bacteroidetes	Bacteroidia	Bacteroidales	Bacteroidaceae	Bacteroides	Bacteroides uniformis	66	4616357	feces, human	PRJNA482748	SAMN09734398	GCA_003459585.1	GCF_003459585.1
Bacteroides uniformis AF21-53	Bacteroidetes	Bacteroidia	Bacteroidales	Bacteroidaceae	Bacteroides	Bacteroides uniformis	70	4856052	feces, human	PRJNA482748	SAMN09734434	GCA_003459325.1	GCF_003459325.1
Bacteroides uniformis AF28-11	Bacteroidetes	Bacteroidia	Bacteroidales	Bacteroidaceae	Bacteroides	Bacteroides uniformis	46	4602560	feces, human	PRJNA482748	SAMN09734539	GCA_003457925.1	GCF_003457925.1
Bacteroides uniformis AF32-17	Bacteroidetes	Bacteroidia	Bacteroidales	Bacteroidaceae	Bacteroides	Bacteroides uniformis	50	4425688	feces, human	PRJNA482748	SAMN09734589	GCA_003475375.1	GCF_003475375.1
Bacteroides uniformis AM09-11	Bacteroidetes	Bacteroidia	Bacteroidales	Bacteroidaceae	Bacteroides	Bacteroides uniformis	47	4339158	feces, human	PRJNA482748	SAMN09734751	GCA_003473285.1	GCF_003473285.1
Bacteroides uniformis AM14-1	Bacteroidetes	Bacteroidia	Bacteroidales	Bacteroidaceae	Bacteroides	Bacteroides uniformis	39	4542282	feces, human	PRJNA482748	SAMN09734803	GCA_003472995.1	GCF_003472995.1
Bacteroides uniformis AM16-3	Bacteroidetes	Bacteroidia	Bacteroidales	Bacteroidaceae	Bacteroides	Bacteroides uniformis	63	4520684	feces, human	PRJNA482748	SAMN09734832	GCA_003470725.1	GCF_003470725.1
Bacteroides uniformis AM18-14LB	Bacteroidetes	Bacteroidia	Bacteroidales	Bacteroidaceae	Bacteroides	Bacteroides uniformis	69	4882287	feces, human	PRJNA482748	SAMN09734863	GCA_003471545.1	GCF_003471545.1
Bacteroides uniformis AM21-40	Bacteroidetes	Bacteroidia	Bacteroidales	Bacteroidaceae	Bacteroides	Bacteroides uniformis	54	4413983	feces, human	PRJNA482748	SAMN09734894	GCA_003470495.1	GCF_003470495.1
Bacteroides uniformis AM28-49	Bacteroidetes	Bacteroidia	Bacteroidales	Bacteroidaceae	Bacteroides	Bacteroides uniformis	93	4597964	feces, human	PRJNA482748	SAMN09736383	GCA_003469475.1	GCF_003469475.1
Bacteroides uniformis AM29-12AC	Bacteroidetes	Bacteroidia	Bacteroidales	Bacteroidaceae	Bacteroides	Bacteroides uniformis	52	4858376	feces, human	PRJNA482748	SAMN09736392	GCA_003469465.1	GCF_003469465.1
Bacteroides uniformis AM30-49	Bacteroidetes	Bacteroidia	Bacteroidales	Bacteroidaceae	Bacteroides	Bacteroides uniformis	41	4921765	feces, human	PRJNA482748	SAMN09736420	GCA_003468865.1	GCF_003468865.1
Bacteroides uniformis AM31-23	Bacteroidetes	Bacteroidia	Bacteroidales	Bacteroidaceae	Bacteroides	Bacteroides uniformis	54	4668978	feces, human	PRJNA482748	SAMN09736429	GCA_003468755.1	GCF_003468755.1
Bacteroides uniformis AM37-7	Bacteroidetes	Bacteroidia	Bacteroidales	Bacteroidaceae	Bacteroides	Bacteroides uniformis	59	4425574	feces, human	PRJNA482748	SAMN09736495	GCA_003468325.1	GCF_003468325.1
Bacteroides uniformis AM39-1	Bacteroidetes	Bacteroidia	Bacteroidales	Bacteroidaceae	Bacteroides	Bacteroides uniformis	35	4480961	feces, human	PRJNA482748	SAMN09736507	GCA_003467505.1	GCF_003467505.1
Bacteroides uniformis AM43-9	Bacteroidetes	Bacteroidia	Bacteroidales	Bacteroidaceae	Bacteroides	Bacteroides uniformis	59	4659866	feces, human	PRJNA482748	SAMN09736574	GCA_003466885.1	GCF_003466885.1
Bacteroides uniformis An67	Bacteroidetes	Bacteroidia	Bacteroidales	Bacteroidaceae	Bacteroides	Bacteroides uniformis	33	4580100	caecum, chicken	PRJNA377666	SAMN06473745	GCA_002161435.1	GCF_002161435.1
Bacteroides uniformis ATCC 8492	Bacteroidetes	Bacteroidia	Bacteroidales	Bacteroidaceae	Bacteroides	Bacteroides uniformis	33	4719097	feces, human	PRJNA18195	SAMN00627060	GCA_000154205.1	GCF_000154205.1
Bacteroides uniformis BIOML-A1	Bacteroidetes	Bacteroidia	Bacteroidales	Bacteroidaceae	Bacteroides	Bacteroides uniformis	81	4918178	feces, human	PRJNA544527	SAMN11944032	GCA_009020815.1	GCF_009020815.1
Bacteroides uniformis BIOML-A11	Bacteroidetes	Bacteroidia	Bacteroidales	Bacteroidaceae	Bacteroides	Bacteroides uniformis	46	5117723	feces, human	PRJNA544527	SAMN11944042	GCA_009020645.1	GCF_009020645.1
Bacteroides uniformis BIOML-A12	Bacteroidetes	Bacteroidia	Bacteroidales	Bacteroidaceae	Bacteroides	Bacteroides uniformis	70	5011764	feces, human	PRJNA544527	SAMN11944043	GCA_009020605.1	GCF_009020605.1
Bacteroides uniformis BIOML-A19	Bacteroidetes	Bacteroidia	Bacteroidales	Bacteroidaceae	Bacteroides	Bacteroides uniformis	92	5349415	feces, human	PRJNA544527	SAMN11944050	GCA_009020445.1	GCF_009020445.1
Bacteroides uniformis BIOML-A2	Bacteroidetes	Bacteroidia	Bacteroidales	Bacteroidaceae	Bacteroides	Bacteroides uniformis	78	4970798	feces, human	PRJNA544527	SAMN11944033	GCA_009020775.1	GCF_009020775.1
Bacteroides uniformis BIOML-A20	Bacteroidetes	Bacteroidia	Bacteroidales	Bacteroidaceae	Bacteroides	Bacteroides uniformis	58	4944595	feces, human	PRJNA544527	SAMN11944051	GCA_009020465.1	GCF_009020465.1
Bacteroides uniformis BIOML-A24	Bacteroidetes	Bacteroidia	Bacteroidales	Bacteroidaceae	Bacteroides	Bacteroides uniformis	361	4617408	feces, human	PRJNA544527	SAMN11944055	GCA_009020365.1	GCF_009020365.1
Bacteroides uniformis BIOML-A36	Bacteroidetes	Bacteroidia	Bacteroidales	Bacteroidaceae	Bacteroides	Bacteroides uniformis	51	5139058	feces, human	PRJNA544527	SAMN11944067	GCA_009020135.1	GCF_009020135.1
Bacteroides uniformis BIOML-A37	Bacteroidetes	Bacteroidia	Bacteroidales	Bacteroidaceae	Bacteroides	Bacteroides uniformis	259	5472749	feces, human	PRJNA544527	SAMN11944068	GCA_009020165.1	GCF_009020165.1
Bacteroides uniformis BIOML-A39	Bacteroidetes	Bacteroidia	Bacteroidales	Bacteroidaceae	Bacteroides	Bacteroides uniformis	54	5154397	feces, human	PRJNA544527	SAMN11944070	GCA_009020075.1	GCF_009020075.1
Bacteroides uniformis BIOML-A44	Bacteroidetes	Bacteroidia	Bacteroidales	Bacteroidaceae	Bacteroides	Bacteroides uniformis	120	4976401	feces, human	PRJNA544527	SAMN11944075	GCA_009019985.1	GCF_009019985.1
Bacteroides uniformis BIOML-A5	Bacteroidetes	Bacteroidia	Bacteroidales	Bacteroidaceae	Bacteroides	Bacteroides uniformis	53	4949399	feces, human	PRJNA544527	SAMN11944036	GCA_009020755.1	GCF_009020755.1
Bacteroides uniformis BIOML-A6	Bacteroidetes	Bacteroidia	Bacteroidales	Bacteroidaceae	Bacteroides	Bacteroides uniformis	33	4900687	feces, human	PRJNA544527	SAMN11944037	GCA_009020735.1	GCF_009020735.1
Bacteroides uniformis BIOML-A85	Bacteroidetes	Bacteroidia	Bacteroidales	Bacteroidaceae	Bacteroides	Bacteroides uniformis	103	5253269	feces, human	PRJNA544527	SAMN11944116	GCA_009019185.1	GCF_009019185.1
Bacteroides uniformis BIOML-A87	Bacteroidetes	Bacteroidia	Bacteroidales	Bacteroidaceae	Bacteroides	Bacteroides uniformis	76	4890407	feces, human	PRJNA544527	SAMN11944118	GCA_009019145.1	GCF_009019145.1
Bacteroides uniformis BSD2780061689st1 G7	Bacteroidetes	Bacteroidia	Bacteroidales	Bacteroidaceae	Bacteroides	Bacteroides uniformis	87	5139912	feces, human	PRJNA518912	SAMN10863269	GCA_005844235.1	GCF_005844235.1
Bacteroides uniformis ca 0067	Bacteroidetes	Bacteroidia	Bacteroidales	Bacteroidaceae	Bacteroides	Bacteroides uniformis	46	4890952	feces, human	PRJNA496358	SAMN10239574	GCA_004167505.1	GCF_004167505.1
Bacteroides uniformis CL03T12C37	Bacteroidetes	Bacteroidia	Bacteroidales	Bacteroidaceae	Bacteroides	Bacteroides uniformis	14	4922797	feces, human	PRJNA64835	SAMN02463933	GCA_000273275.1	GCF_000273275.1
Bacteroides uniformis dnLKV2	Bacteroidetes	Bacteroidia	Bacteroidales	Bacteroidaceae	Bacteroides	Bacteroides uniformis	11	4835507	feces, mouse	PRJNA175976	SAMN01730985	GCA_000403175.2	GCF_000403175.1
Bacteroides uniformis DSM 6597	Bacteroidetes	Bacteroidia	Bacteroidales	Bacteroidaceae	Bacteroides	Bacteroides uniformis	52	4634992	feces, human	PRJEB16550	SAMN05444418	GCA_900107315.1	GCF_900107315.1
Bacteroides uniformis KLE1607	Bacteroidetes	Bacteroidia	Bacteroidales	Bacteroidaceae	Bacteroides	Bacteroides uniformis	86	4656958	feces, human	PRJNA243490	SAMN03842219	GCA_001578555.1	GCF_001578555.1
Bacteroides uniformis NBRC 113350	Bacteroidetes	Bacteroidia	Bacteroidales	Bacteroidaceae	Bacteroides	Bacteroides uniformis	5	4989532	feces, human	PRJDB8042	SAMD00169826	GCA_006742345.1	GCF_006742345.1
Bacteroides uniformis OF04-14	Bacteroidetes	Bacteroidia	Bacteroidales	Bacteroidaceae	Bacteroides	Bacteroides uniformis	53	4481452	feces, human	PRJNA482748	SAMN09736707	GCA_003463315.1	GCF_003463315.1
Bacteroides uniformis OM03-4	Bacteroidetes	Bacteroidia	Bacteroidales	Bacteroidaceae	Bacteroides	Bacteroides uniformis	64	4993856	feces, human	PRJNA482748	SAMN09736771	GCA_003439225.1	GCF_003439225.1
Bacteroides uniformis OM04-14BH	Bacteroidetes	Bacteroidia	Bacteroidales	Bacteroidaceae	Bacteroides	Bacteroides uniformis	38	4633591	feces, human	PRJNA482748	SAMN09736782	GCA_003439685.1	GCF_003439685.1
Bacteroides uniformis OM05-11BH	Bacteroidetes	Bacteroidia	Bacteroidales	Bacteroidaceae	Bacteroides	Bacteroides uniformis	47	4715503	feces, human	PRJNA482748	SAMN09736796	GCA_003438985.1	GCF_003438985.1
Bacteroides uniformis OM07-9	Bacteroidetes	Bacteroidia	Bacteroidales	Bacteroidaceae	Bacteroides	Bacteroides uniformis	44	4735098	feces, human	PRJNA482748	SAMN09736841	GCA_003438205.1	GCF_003438205.1
Bacteroides uniformis str. 3978 T3 i	Bacteroidetes	Bacteroidia	Bacteroidales	Bacteroidaceae	Bacteroides	Bacteroides uniformis	47	5047633	tissue, human	PRJNA206128	SAMN02370940	GCA_000699885.1	GCF_000699885.1
Bacteroides uniformis TF07-2	Bacteroidetes	Bacteroidia	Bacteroidales	Bacteroidaceae	Bacteroides	Bacteroides uniformis	60	4748699	feces, human	PRJNA482748	SAMN09736902	GCA_003437205.1	GCF_003437205.1
Bacteroides uniformis TF08-13	Bacteroidetes	Bacteroidia	Bacteroidales	Bacteroidaceae	Bacteroides	Bacteroides uniformis	71	4644724	feces, human	PRJNA482748	SAMN09736914	GCA_003437005.1	GCF_003437005.1
Bacteroides uniformis TF09-22	Bacteroidetes	Bacteroidia	Bacteroidales	Bacteroidaceae	Bacteroides	Bacteroides uniformis	46	4832690	feces, human	PRJNA482748	SAMN09736925	GCA_003437605.1	GCF_003437605.1
Bacteroides uniformis TM04-30	Bacteroidetes	Bacteroidia	Bacteroidales	Bacteroidaceae	Bacteroides	Bacteroides uniformis	62	4626421	feces, human	PRJNA482748	SAMN09736974	GCA_003436475.1	GCF_003436475.1
Bacteroides uniformis TM10-17	Bacteroidetes	Bacteroidia	Bacteroidales	Bacteroidaceae	Bacteroides	Bacteroides uniformis	66	4604809	feces, human	PRJNA482748	SAMN09737024	GCA_003466245.1	GCF_003466245.1
Bacteroides vulgatus 0.1XD21-86	Bacteroidetes	Bacteroidia	Bacteroidales	Bacteroidaceae	Bacteroides	Bacteroides vulgatus	143	4588351	ceacal content, mouse	PRJNA486904	SAMN09901068	GCA_009910985.1	GCF_009910985.1
Bacteroides vulgatus 1001175st1 C6	Bacteroidetes	Bacteroidia	Bacteroidales	Bacteroidaceae	Bacteroides	Bacteroides vulgatus	100	5255533	feces, human	PRJNA518912	SAMN10863238	GCA_005844725.1	GCF_005844725.1
Bacteroides vulgatus 1001271st1 G7	Bacteroidetes	Bacteroidia	Bacteroidales	Bacteroidaceae	Bacteroides	Bacteroides vulgatus	89	5204063	feces, human	PRJNA518912	SAMN10863258	GCA_005844385.1	GCF_005844385.1
Porphyromonas gingivalis KCOM 2805	Bacteroidetes	Bacteroidia	Bacteroidales	Porphyromonadaceae	Porphyromonas	Porphyromonas gingivalis	1	2482917	subgingival dental plaque, human	PRJNA416023	SAMN07840094	GCA_002754075.1	GCF_002754075.1
Bacteroides vulgatus 2789STDY5834897	Bacteroidetes	Bacteroidia	Bacteroidales	Bacteroidaceae	Bacteroides	Bacteroides vulgatus	111	5192323	feces, human	PRJEB10915	SAMEA3545360	GCA_001405155.1	GCF_001405155.1
Bacteroides vulgatus 2789STDY5834944	Bacteroidetes	Bacteroidia	Bacteroidales	Bacteroidaceae	Bacteroides	Bacteroides vulgatus	67	4972269	feces, human	PRJEB10915	SAMEA3545407	GCA_001406315.1	GCF_001406315.1
Bacteroides vulgatus AF04-12	Bacteroidetes	Bacteroidia	Bacteroidales	Bacteroidaceae	Bacteroides	Bacteroides vulgatus	136	5105661	feces, human	PRJNA482748	SAMN09734174	GCA_003465765.1	GCF_003465765.1
Bacteroides vulgatus AF04-25	Bacteroidetes	Bacteroidia	Bacteroidales	Bacteroidaceae	Bacteroides	Bacteroides vulgatus	159	5180448	feces, human	PRJNA482748	SAMN09734180	GCA_003465695.1	GCF_003465695.1
Bacteroides vulgatus AF12-25	Bacteroidetes	Bacteroidia	Bacteroidales	Bacteroidaceae	Bacteroides	Bacteroides vulgatus	111	5195636	feces, human	PRJNA482748	SAMN09734217	GCA_003465015.1	GCF_003465015.1
Bacteroides vulgatus AF13-53	Bacteroidetes	Bacteroidia	Bacteroidales	Bacteroidaceae	Bacteroides	Bacteroides vulgatus	126	5149126	feces, human	PRJNA482748	SAMN09734243	GCA_003465305.1	GCF_003465305.1
Bacteroides vulgatus AF14-8	Bacteroidetes	Bacteroidia	Bacteroidales	Bacteroidaceae	Bacteroides	Bacteroides vulgatus	206	5511576	feces, human	PRJNA482748	SAMN09734274	GCA_003464405.1	GCF_003464405.1
Bacteroides vulgatus AF15-6A	Bacteroidetes	Bacteroidia	Bacteroidales	Bacteroidaceae	Bacteroides	Bacteroides vulgatus	144	5154681	feces, human	PRJNA482748	SAMN09734300	GCA_003464205.1	GCF_003464205.1
Bacteroides vulgatus AF16-11	Bacteroidetes	Bacteroidia	Bacteroidales	Bacteroidaceae	Bacteroides	Bacteroides vulgatus	149	5220172	feces, human	PRJNA482748	SAMN09734303	GCA_003462865.1	GCF_003462865.1
Bacteroides vulgatus AF18-14	Bacteroidetes	Bacteroidia	Bacteroidales	Bacteroidaceae	Bacteroides	Bacteroides vulgatus	84	5126472	feces, human	PRJNA482748	SAMN09734351	GCA_003460305.1	GCF_003460305.1
Bacteroides vulgatus AF19-16	Bacteroidetes	Bacteroidia	Bacteroidales	Bacteroidaceae	Bacteroides	Bacteroides vulgatus	138	5104182	feces, human	PRJNA482748	SAMN09734382	GCA_003459715.1	GCF_003459715.1
Bacteroides vulgatus AF20-10	Bacteroidetes	Bacteroidia	Bacteroidales	Bacteroidaceae	Bacteroides	Bacteroides vulgatus	135	4853285	feces, human	PRJNA482748	SAMN09734407	GCA_003459535.1	GCF_003459535.1
Bacteroides vulgatus AF21-45	Bacteroidetes	Bacteroidia	Bacteroidales	Bacteroidaceae	Bacteroides	Bacteroides vulgatus	96	4940631	feces, human	PRJNA482748	SAMN09734432	GCA_003459365.1	GCF_003459365.1
Bacteroides vulgatus AF25-30LB	Bacteroidetes	Bacteroidia	Bacteroidales	Bacteroidaceae	Bacteroides	Bacteroides vulgatus	248	5408603	feces, human	PRJNA482748	SAMN09734500	GCA_003458385.1	GCF_003458385.1
Bacteroides vulgatus AF26-3BH	Bacteroidetes	Bacteroidia	Bacteroidales	Bacteroidaceae	Bacteroides	Bacteroides vulgatus	81	4716014	feces, human	PRJNA482748	SAMN09734515	GCA_003458265.1	GCF_003458265.1
Bacteroides vulgatus AF28-7	Bacteroidetes	Bacteroidia	Bacteroidales	Bacteroidaceae	Bacteroides	Bacteroides vulgatus	105	4862492	feces, human	PRJNA482748	SAMN09734549	GCA_003457755.1	GCF_003457755.1
Bacteroides vulgatus AF29-13	Bacteroidetes	Bacteroidia	Bacteroidales	Bacteroidaceae	Bacteroides	Bacteroides vulgatus	129	4910436	feces, human	PRJNA482748	SAMN09734553	GCA_003457705.1	GCF_003457705.1
Bacteroides vulgatus AF31-3	Bacteroidetes	Bacteroidia	Bacteroidales	Bacteroidaceae	Bacteroides	Bacteroides vulgatus	161	5112322	feces, human	PRJNA482748	SAMN09734583	GCA_003475435.1	GCF_003475435.1
Bacteroides vulgatus AF34-15	Bacteroidetes	Bacteroidia	Bacteroidales	Bacteroidaceae	Bacteroides	Bacteroides vulgatus	61	4679233	feces, human	PRJNA482748	SAMN09734611	GCA_003475695.1	GCF_003475695.1
Bacteroides vulgatus AF35-11AC	Bacteroidetes	Bacteroidia	Bacteroidales	Bacteroidaceae	Bacteroides	Bacteroides vulgatus	98	5021465	feces, human	PRJNA482748	SAMN09734619	GCA_003475045.1	GCF_003475045.1
Bacteroides vulgatus AF36-14BH	Bacteroidetes	Bacteroidia	Bacteroidales	Bacteroidaceae	Bacteroides	Bacteroides vulgatus	132	4936332	feces, human	PRJNA482748	SAMN09734639	GCA_003474845.1	GCF_003474845.1
Bacteroides vulgatus AF37-17	Bacteroidetes	Bacteroidia	Bacteroidales	Bacteroidaceae	Bacteroides	Bacteroides vulgatus	176	5321019	feces, human	PRJNA482748	SAMN09734660	GCA_003475135.1	GCF_003475135.1
Bacteroides vulgatus AF39-1	Bacteroidetes	Bacteroidia	Bacteroidales	Bacteroidaceae	Bacteroides	Bacteroides vulgatus	88	5031441	feces, human	PRJNA482748	SAMN09734678	GCA_003474595.1	GCF_003474595.1
Bacteroides vulgatus am 0224	Bacteroidetes	Bacteroidia	Bacteroidales	Bacteroidaceae	Bacteroides	Bacteroides vulgatus	100	5352199	feces, human	PRJNA496358	SAMN10239575	GCA_004167625.1	GCF_004167625.1
Bacteroides vulgatus AM09-18	Bacteroidetes	Bacteroidia	Bacteroidales	Bacteroidaceae	Bacteroides	Bacteroides vulgatus	167	5412187	feces, human	PRJNA482748	SAMN09734752	GCA_003473265.1	GCF_003473265.1
Bacteroides vulgatus AM13-10	Bacteroidetes	Bacteroidia	Bacteroidales	Bacteroidaceae	Bacteroides	Bacteroides vulgatus	84	4664749	feces, human	PRJNA482748	SAMN09734793	GCA_003472225.1	GCF_003472225.1
Bacteroides vulgatus AM14-27	Bacteroidetes	Bacteroidia	Bacteroidales	Bacteroidaceae	Bacteroides	Bacteroides vulgatus	124	4998238	feces, human	PRJNA482748	SAMN09734809	GCA_003472125.1	GCF_003472125.1
Bacteroides vulgatus AM16-6	Bacteroidetes	Bacteroidia	Bacteroidales	Bacteroidaceae	Bacteroides	Bacteroides vulgatus	91	5075555	feces, human	PRJNA482748	SAMN09734840	GCA_003471775.1	GCF_003471775.1
Bacteroides vulgatus AM17-30	Bacteroidetes	Bacteroidia	Bacteroidales	Bacteroidaceae	Bacteroides	Bacteroides vulgatus	70	4498174	feces, human	PRJNA482748	SAMN09734847	GCA_003471705.1	GCF_003471705.1
Bacteroides vulgatus AM21-14	Bacteroidetes	Bacteroidia	Bacteroidales	Bacteroidaceae	Bacteroides	Bacteroides vulgatus	113	4867986	feces, human	PRJNA482748	SAMN09734887	GCA_003471285.1	GCF_003471285.1
Bacteroides vulgatus AM25-23	Bacteroidetes	Bacteroidia	Bacteroidales	Bacteroidaceae	Bacteroides	Bacteroides vulgatus	139	5058264	feces, human	PRJNA482748	SAMN09736310	GCA_003470745.1	GCF_003470745.1
Bacteroides vulgatus AM28-1	Bacteroidetes	Bacteroidia	Bacteroidales	Bacteroidaceae	Bacteroides	Bacteroides vulgatus	60	4817791	feces, human	PRJNA482748	SAMN09736364	GCA_003469525.1	GCF_003469525.1
Bacteroides vulgatus AM29-2	Bacteroidetes	Bacteroidia	Bacteroidales	Bacteroidaceae	Bacteroides	Bacteroides vulgatus	107	4774296	feces, human	PRJNA482748	SAMN09736399	GCA_003469035.1	GCF_003469035.1
Bacteroides vulgatus AM30-40	Bacteroidetes	Bacteroidia	Bacteroidales	Bacteroidaceae	Bacteroides	Bacteroides vulgatus	213	5529599	feces, human	PRJNA482748	SAMN09736417	GCA_003468905.1	GCF_003468905.1
Bacteroides vulgatus AM32-26AC	Bacteroidetes	Bacteroidia	Bacteroidales	Bacteroidaceae	Bacteroides	Bacteroides vulgatus	128	4752890	feces, human	PRJNA482748	SAMN09736444	GCA_003469225.1	GCF_003469225.1
Bacteroides vulgatus AM37-2	Bacteroidetes	Bacteroidia	Bacteroidales	Bacteroidaceae	Bacteroides	Bacteroides vulgatus	161	5107081	feces, human	PRJNA482748	SAMN09736491	GCA_003468345.1	GCF_003468345.1
Bacteroides vulgatus AM38-19	Bacteroidetes	Bacteroidia	Bacteroidales	Bacteroidaceae	Bacteroides	Bacteroides vulgatus	101	5106187	feces, human	PRJNA482748	SAMN09736503	GCA_003467565.1	GCF_003467565.1
Bacteroides vulgatus AM39-10	Bacteroidetes	Bacteroidia	Bacteroidales	Bacteroidaceae	Bacteroides	Bacteroides vulgatus	104	4712457	feces, human	PRJNA482748	SAMN09736508	GCA_003468295.1	GCF_003468295.1
Bacteroides vulgatus AM43-4BH	Bacteroidetes	Bacteroidia	Bacteroidales	Bacteroidaceae	Bacteroides	Bacteroides vulgatus	115	5155765	feces, human	PRJNA482748	SAMN09736569	GCA_003466945.1	GCF_003466945.1
Bacteroides vulgatus AM44-21	Bacteroidetes	Bacteroidia	Bacteroidales	Bacteroidaceae	Bacteroides	Bacteroides vulgatus	86	5111905	feces, human	PRJNA482748	SAMN09736584	GCA_003466785.1	GCF_003466785.1
Bacteroides vulgatus AM46-1	Bacteroidetes	Bacteroidia	Bacteroidales	Bacteroidaceae	Bacteroides	Bacteroides vulgatus	131	4884071	feces, human	PRJNA482748	SAMN09736590	GCA_003467095.1	GCF_003467095.1
Bacteroides vulgatus ANK132K 3B	Bacteroidetes	Bacteroidia	Bacteroidales	Bacteroidaceae	Bacteroides	Bacteroides vulgatus	148	5448501	human	PRJNA557692	SAMN12414687	GCA_009025375.1	GCF_009025375.1
Bacteroides vulgatus ATCC 8482	Bacteroidetes	Bacteroidia	Bacteroidales	Bacteroidaceae	Bacteroides	Bacteroides vulgatus	1	5163189	feces, human	PRJNA13378	SAMN02604309	GCA_000012825.1	GCF_000012825.1
Bacteroides vulgatus ATCC 8492	Bacteroidetes	Bacteroidia	Bacteroidales	Bacteroidaceae	Bacteroides	Bacteroides vulgatus	35	5454768	feces, human	PRJNA343143	SAMN08570054	GCA_002959625.1	GCF_002959625.1
Bacteroides vulgatus B33	Bacteroidetes	Bacteroidia	Bacteroidales	Bacteroidaceae	Bacteroides	Bacteroides vulgatus	832	5510537	feces, human	PRJNA613498	SAMN14408538	GCA_013368705.1	GCF_013368705.1
Bacteroides vulgatus CFPLTA002 1B	Bacteroidetes	Bacteroidia	Bacteroidales	Bacteroidaceae	Bacteroides	Bacteroides vulgatus	123	5232570		PRJNA557692	SAMN12414689	GCA_009025805.1	GCF_009025805.1
Bacteroides vulgatus CL01T12C17	Bacteroidetes	Bacteroidia	Bacteroidales	Bacteroidaceae	Bacteroides	Bacteroides vulgatus	161	5294760	feces, human	PRJNA506941	SAMN10476933	GCA_007556405.1	GCF_007556405.1
Bacteroides vulgatus CL09T03C04	Bacteroidetes	Bacteroidia	Bacteroidales	Bacteroidaceae	Bacteroides	Bacteroides vulgatus	12	4916502	feces, human	PRJNA64837	SAMN02463934	GCA_000273295.1	GCF_000273295.1
Bacteroides vulgatus CL10T00C06	Bacteroidetes	Bacteroidia	Bacteroidales	Bacteroidaceae	Bacteroides	Bacteroides vulgatus	222	4918417	feces, human	PRJNA400641	SAMN07572298	GCA_003568805.1	GCF_003568805.1
Bacteroides vulgatus CL14T03C19	Bacteroidetes	Bacteroidia	Bacteroidales	Bacteroidaceae	Bacteroides	Bacteroides vulgatus	172	5312574	feces, human	PRJNA506943	SAMN10477097	GCA_007556395.1	GCF_007556395.1
Bacteroides vulgatus DH4096S	Bacteroidetes	Bacteroidia	Bacteroidales	Bacteroidaceae	Bacteroides	Bacteroides vulgatus	81	5039783	feces, human	PRJNA622758	SAMN14525943	GCA_012976745.1	GCF_012976745.1
Bacteroides vulgatus dnLKV7	Bacteroidetes	Bacteroidia	Bacteroidales	Bacteroidaceae	Bacteroides	Bacteroides vulgatus	17	5128730	feces, mouse	PRJNA175975	SAMN01730984	GCA_000403235.2	GCF_000403235.1
Bacteroides vulgatus H23	Bacteroidetes	Bacteroidia	Bacteroidales	Bacteroidaceae	Bacteroides	Bacteroides vulgatus	218	5334651	feces, human	PRJNA613498	SAMN14408543	GCA_013361175.1	GCF_013361175.1
Bacteroides vulgatus NCTC10583	Bacteroidetes	Bacteroidia	Bacteroidales	Bacteroidaceae	Bacteroides	Bacteroides vulgatus	9	4947907	feces, human	PRJEB6403	SAMEA103980414	GCA_900445545.1	GCF_900445545.1
Bacteroides vulgatus NLAE-zl-G202	Bacteroidetes	Bacteroidia	Bacteroidales	Bacteroidaceae	Bacteroides	Bacteroides vulgatus	106	4974802	feces, cow	PRJEB16837	SAMN04487923	GCA_900109635.1	GCF_900109635.1
Bacteroides vulgatus OF05-14BH	Bacteroidetes	Bacteroidia	Bacteroidales	Bacteroidaceae	Bacteroides	Bacteroides vulgatus	85	4965918	feces, human	PRJNA482748	SAMN09736716	GCA_003439605.1	GCF_003439605.1
Bacteroides vulgatus OM03-13AC	Bacteroidetes	Bacteroidia	Bacteroidales	Bacteroidaceae	Bacteroides	Bacteroides vulgatus	141	5009031	feces, human	PRJNA482748	SAMN09736768	GCA_003439275.1	GCF_003439275.1
Bacteroides vulgatus OM06-14	Bacteroidetes	Bacteroidia	Bacteroidales	Bacteroidaceae	Bacteroides	Bacteroides vulgatus	122	4772657	feces, human	PRJNA482748	SAMN09736816	GCA_003438835.1	GCF_003438835.1
Bacteroides vulgatus OM07-1BH	Bacteroidetes	Bacteroidia	Bacteroidales	Bacteroidaceae	Bacteroides	Bacteroides vulgatus	102	4814735	feces, human	PRJNA482748	SAMN09736836	GCA_003438705.1	GCF_003438705.1
Bacteroides vulgatus OM08-13BH	Bacteroidetes	Bacteroidia	Bacteroidales	Bacteroidaceae	Bacteroides	Bacteroides vulgatus	171	5657833	feces, human	PRJNA482748	SAMN09736850	GCA_003438645.1	GCF_003438645.1
Bacteroides vulgatus PC510	Bacteroidetes	Bacteroidia	Bacteroidales	Bacteroidaceae	Bacteroides	Bacteroides vulgatus	117	4781702	feces, human	PRJNA42763	SAMN00007490	GCA_000178195.1	GCF_000178195.1
Bacteroides vulgatus RH1270	Bacteroidetes	Bacteroidia	Bacteroidales	Bacteroidaceae	Bacteroides	Bacteroides vulgatus	105	5043389	feces, human	PRJNA557692	SAMN12414698	GCA_009025535.1	GCF_009025535.1
Bacteroides vulgatus RJ2H1	Bacteroidetes	Bacteroidia	Bacteroidales	Bacteroidaceae	Bacteroides	Bacteroides vulgatus	194	5045792	feces, mouse	PRJNA78795	SAMN08054820	GCA_002796815.1	GCF_002796815.1
Bacteroides vulgatus str. 3775 SLB 10 iv	Bacteroidetes	Bacteroidia	Bacteroidales	Bacteroidaceae	Bacteroides	Bacteroides vulgatus	134	5443924	tissue, human	PRJNA206132	SAMN02370946	GCA_000699705.1	GCF_000699705.1
Bacteroides vulgatus str. 3975 RP4	Bacteroidetes	Bacteroidia	Bacteroidales	Bacteroidaceae	Bacteroides	Bacteroides vulgatus	184	4989697	tissue, human	PRJNA206134	SAMN02370951	GCA_000699865.1	GCF_000699865.1
Bacteroides vulgatus TF05-18	Bacteroidetes	Bacteroidia	Bacteroidales	Bacteroidaceae	Bacteroides	Bacteroides vulgatus	80	5062435	feces, human	PRJNA482748	SAMN09736878	GCA_003437875.1	GCF_003437875.1
Bacteroides vulgatus TF10-3	Bacteroidetes	Bacteroidia	Bacteroidales	Bacteroidaceae	Bacteroides	Bacteroides vulgatus	87	4966975	feces, human	PRJNA482748	SAMN09736935	GCA_003436855.1	GCF_003436855.1
Bacteroides vulgatus TM04-10	Bacteroidetes	Bacteroidia	Bacteroidales	Bacteroidaceae	Bacteroides	Bacteroides vulgatus	102	5051994	feces, human	PRJNA482748	SAMN09736967	GCA_003436605.1	GCF_003436605.1
Bacteroides vulgatus TM05-16	Bacteroidetes	Bacteroidia	Bacteroidales	Bacteroidaceae	Bacteroides	Bacteroides vulgatus	195	5289832	feces, human	PRJNA482748	SAMN09736980	GCA_003437415.1	GCF_003437415.1
Bacteroides vulgatus TM06-6	Bacteroidetes	Bacteroidia	Bacteroidales	Bacteroidaceae	Bacteroides	Bacteroides vulgatus	104	5146969	feces, human	PRJNA482748	SAMN09736998	GCA_003436175.1	GCF_003436175.1
Bacteroides vulgatus VIC01	Bacteroidetes	Bacteroidia	Bacteroidales	Bacteroidaceae	Bacteroides	Bacteroides vulgatus	1	5010342	feces, mouse	PRJNA562608	SAMN12645879	GCA_008728395.1	GCF_008728395.1
Bacteroides vulgatus VPI-2365	Bacteroidetes	Bacteroidia	Bacteroidales	Bacteroidaceae	Bacteroides	Bacteroides vulgatus	73	4988618	cecum, chicken	PRJNA622758	SAMN14525940	GCA_012976375.1	GCF_012976375.1
Bacteroides vulgatus VPI-4025	Bacteroidetes	Bacteroidia	Bacteroidales	Bacteroidaceae	Bacteroides	Bacteroides vulgatus	111	5140844	tissue, chicken	PRJNA622758	SAMN14525944	GCA_012976275.1	GCF_012976275.1
Bacteroides vulgatus VPI-4245	Bacteroidetes	Bacteroidia	Bacteroidales	Bacteroidaceae	Bacteroides	Bacteroides vulgatus	91	5005480	feces, human	PRJNA622758	SAMN14525939	GCA_012976365.1	GCF_012976365.1
Bacteroides vulgatus VPI-4496.2	Bacteroidetes	Bacteroidia	Bacteroidales	Bacteroidaceae	Bacteroides	Bacteroides vulgatus	121	4952174	feces, human	PRJNA622758	SAMN14525945	GCA_012976765.1	GCF_012976765.1
Bacteroides vulgatus VPI-4506	Bacteroidetes	Bacteroidia	Bacteroidales	Bacteroidaceae	Bacteroides	Bacteroides vulgatus	91	5029481	abdominal cavity, human	PRJNA622758	SAMN14525946	GCA_012976285.1	GCF_012976285.1
Bacteroides vulgatus VPI-5710	Bacteroidetes	Bacteroidia	Bacteroidales	Bacteroidaceae	Bacteroides	Bacteroides vulgatus	94	5074337	feces, human	PRJNA622758	SAMN14525942	GCA_012976775.1	GCF_012976775.1
Bacteroides vulgatus VPI-6186	Bacteroidetes	Bacteroidia	Bacteroidales	Bacteroidaceae	Bacteroides	Bacteroides vulgatus	91	4463718	pleural fluid, human	PRJNA622758	SAMN14525941	GCA_012976385.1	GCF_012976385.1
Bacteroides vulgatus VPI-BV8526	Bacteroidetes	Bacteroidia	Bacteroidales	Bacteroidaceae	Bacteroides	Bacteroides vulgatus	139	5450031	feces, human	PRJNA622758	SAMN14525947	GCA_012976295.1	GCF_012976295.1
Bacteroides vulgatus VPI-C1-13	Bacteroidetes	Bacteroidia	Bacteroidales	Bacteroidaceae	Bacteroides	Bacteroides vulgatus	62	4659970	feces, human	PRJNA622758	SAMN14525948	GCA_012976785.1	GCF_012976785.1
Bacteroides vulgatus WCA-389-WT-3C	Bacteroidetes	Bacteroidia	Bacteroidales	Bacteroidaceae	Bacteroides	Bacteroides vulgatus	123	5371334	feces, swine	PRJNA561470	SAMN12619118	GCA_009696545.1	GCF_009696545.1
Bacteroides xylanisolvens AF14-7	Bacteroidetes	Bacteroidia	Bacteroidales	Bacteroidaceae	Bacteroides	Bacteroides xylanisolvens	159	6247991	feces, human	PRJNA482748	SAMN09734272	GCA_003464445.1	GCF_003464445.1
Bacteroides xylanisolvens AF38-2	Bacteroidetes	Bacteroidia	Bacteroidales	Bacteroidaceae	Bacteroides	Bacteroides xylanisolvens	142	6851463	feces, human	PRJNA482748	SAMN09734674	GCA_003474645.1	GCF_003474645.1
Bacteroides xylanisolvens AF39-6AC	Bacteroidetes	Bacteroidia	Bacteroidales	Bacteroidaceae	Bacteroides	Bacteroides xylanisolvens	98	6027336	feces, human	PRJNA482748	SAMN09734689	GCA_003474245.1	GCF_003474245.1
Bacteroides xylanisolvens AM26-1	Bacteroidetes	Bacteroidia	Bacteroidales	Bacteroidaceae	Bacteroides	Bacteroides xylanisolvens	83	6007553	feces, human	PRJNA482748	SAMN09736325	GCA_003469745.1	GCF_003469745.1
Bacteroides xylanisolvens AM30-47	Bacteroidetes	Bacteroidia	Bacteroidales	Bacteroidaceae	Bacteroides	Bacteroides xylanisolvens	99	5953845	feces, human	PRJNA482748	SAMN09736419	GCA_003468875.1	GCF_003468875.1
Bacteroides xylanisolvens An107	Bacteroidetes	Bacteroidia	Bacteroidales	Bacteroidaceae	Bacteroides	Bacteroides xylanisolvens	87	5727688	caecum, chicken	PRJNA377666	SAMN06473578	GCA_002161135.1	GCF_002161135.1
Bacteroides xylanisolvens An109	Bacteroidetes	Bacteroidia	Bacteroidales	Bacteroidaceae	Bacteroides	Bacteroides xylanisolvens	105	5692802	caecum, chicken	PRJNA377666	SAMN06473580	GCA_002161115.1	GCF_002161115.1
Bacteroides xylanisolvens BIOML-A1	Bacteroidetes	Bacteroidia	Bacteroidales	Bacteroidaceae	Bacteroides	Bacteroides xylanisolvens	183	6432453	feces, human	PRJNA544527	SAMN11944265	GCA_009101785.1	GCF_009101785.1
Bacteroides xylanisolvens BIOML-A10	Bacteroidetes	Bacteroidia	Bacteroidales	Bacteroidaceae	Bacteroides	Bacteroides xylanisolvens	115	6636792	feces, human	PRJNA544527	SAMN11944274	GCA_009102675.1	GCF_009102675.1
Bacteroides xylanisolvens BIOML-A14	Bacteroidetes	Bacteroidia	Bacteroidales	Bacteroidaceae	Bacteroides	Bacteroides xylanisolvens	89	6640430	feces, human	PRJNA544527	SAMN11944278	GCA_009102605.1	GCF_009102605.1
Bacteroides xylanisolvens BIOML-A16	Bacteroidetes	Bacteroidia	Bacteroidales	Bacteroidaceae	Bacteroides	Bacteroides xylanisolvens	219	6426362	feces, human	PRJNA544527	SAMN11944280	GCA_009102625.1	GCF_009102625.1
Bacteroides xylanisolvens BIOML-A3	Bacteroidetes	Bacteroidia	Bacteroidales	Bacteroidaceae	Bacteroides	Bacteroides xylanisolvens	122	6380964	feces, human	PRJNA544527	SAMN11944267	GCA_009102845.1	GCF_009102845.1
Bacteroides xylanisolvens BIOML-A58	Bacteroidetes	Bacteroidia	Bacteroidales	Bacteroidaceae	Bacteroides	Bacteroides xylanisolvens	100	6356220	feces, human	PRJNA544527	SAMN11944322	GCA_009102085.1	GCF_009102085.1
Bacteroides xylanisolvens BIOML-A59	Bacteroidetes	Bacteroidia	Bacteroidales	Bacteroidaceae	Bacteroides	Bacteroides xylanisolvens	151	6552993	feces, human	PRJNA544527	SAMN11944323	GCA_009102075.1	GCF_009102075.1
Bacteroides xylanisolvens BIOML-A70	Bacteroidetes	Bacteroidia	Bacteroidales	Bacteroidaceae	Bacteroides	Bacteroides xylanisolvens	115	6190324	feces, human	PRJNA544527	SAMN11944334	GCA_009093775.1	GCF_009093775.1
Bacteroides xylanisolvens BIOML-A74	Bacteroidetes	Bacteroidia	Bacteroidales	Bacteroidaceae	Bacteroides	Bacteroides xylanisolvens	186	7130999	feces, human	PRJNA544527	SAMN11944338	GCA_009093695.1	GCF_009093695.1
Bacteroides xylanisolvens CL03T12C04	Bacteroidetes	Bacteroidia	Bacteroidales	Bacteroidaceae	Bacteroides	Bacteroides xylanisolvens	13	6067695	feces, human	PRJNA64839	SAMN02463935	GCA_000273315.1	GCF_000273315.1
Bacteroides xylanisolvens H204	Bacteroidetes	Bacteroidia	Bacteroidales	Bacteroidaceae	Bacteroides	Bacteroides xylanisolvens	78	6576996	feces, human	PRJNA484981	SAMN12788007	GCA_008710235.1	GCF_008710235.1
Bacteroides xylanisolvens H207	Bacteroidetes	Bacteroidia	Bacteroidales	Bacteroidaceae	Bacteroides	Bacteroides xylanisolvens	3	6547285	feces, human	PRJNA484981	SAMN12137749	GCA_006546965.1	GCF_006546965.1
Bacteroides xylanisolvens NLAE-zl-C202	Bacteroidetes	Bacteroidia	Bacteroidales	Bacteroidaceae	Bacteroides	Bacteroides xylanisolvens	93	5867942	feces, cow	PRJEB17489	SAMN05216250	GCA_900114865.1	GCF_900114865.1
Porphyromonas gingivalis 3 3	Bacteroidetes	Bacteroidia	Bacteroidales	Porphyromonadaceae	Porphyromonas	Porphyromonas gingivalis	72	2312663	subgingival plaque	PRJEB10280	SAMEA3505341	GCA_900157215.1	GCF_900157215.1
Bacteroides xylanisolvens SD CC 1b	Bacteroidetes	Bacteroidia	Bacteroidales	Bacteroidaceae	Bacteroides	Bacteroides xylanisolvens	236	6059812	gi tract, human	PRJNA42773	SAMN00007489	GCA_000178215.1	GCF_000178215.1
Bacteroides xylanisolvens SD CC 2a	Bacteroidetes	Bacteroidia	Bacteroidales	Bacteroidaceae	Bacteroides	Bacteroides xylanisolvens	305	6050198	gi tract, human	PRJNA42771	SAMN00007492	GCA_000178295.1	GCF_000178295.1
Bacteroides xylanisolvens TF10-34	Bacteroidetes	Bacteroidia	Bacteroidales	Bacteroidaceae	Bacteroides	Bacteroides xylanisolvens	138	6077136	feces, human	PRJNA482748	SAMN09736937	GCA_003437545.1	GCF_003437545.1
Bacteroides xylanisolvens TM09-13	Bacteroidetes	Bacteroidia	Bacteroidales	Bacteroidaceae	Bacteroides	Bacteroides xylanisolvens	89	5592152	feces, human	PRJNA482748	SAMN09737014	GCA_003436085.1	GCF_003436085.1
Bacteroides zoogleoformans ATCC 33285	Bacteroidetes	Bacteroidia	Bacteroidales	Bacteroidaceae	Bacteroides	Bacteroides zoogleoformans	1	3361794	subgingival, human	PRJNA282954	SAMN08472433	GCA_002998435.1	GCF_002998435.1
Balneicella halophila DSM 28579	Bacteroidetes	Bacteroidia	Bacteroidales	Balneicellaceae	Balneicella	Balneicella halophila	11	2089523	water, mesothermic spring	PRJNA439844	SAMN08769560	GCA_003096835.1	GCF_003096835.1
Barnesiella intestinihominis YIT 11860	Bacteroidetes	Bacteroidia	Bacteroidales	Barnesiellaceae	Barnesiella	Barnesiella intestinihominis	5	3443906	feces, human	PRJNA46375	SAMN02595395	GCA_000296465.1	GCF_000296465.1
Barnesiella viscericola DSM 18177	Bacteroidetes	Bacteroidia	Bacteroidales	Barnesiellaceae	Barnesiella	Barnesiella viscericola	1	3076856	chicken caecum	PRJNA51771	SAMN02769649	GCA_000512915.1	GCF_000512915.1
Butyricimonas faecalis H184	Bacteroidetes	Bacteroidia	Bacteroidales	Odoribacteraceae	Butyricimonas	Butyricimonas faecalis	2	4976422	feces, human	PRJNA494677	SAMN10176434	GCA_003991565.1	GCF_003991565.1
Butyricimonas faecihominis 30A1	Bacteroidetes	Bacteroidia	Bacteroidales	Odoribacteraceae	Butyricimonas	Butyricimonas faecihominis	808	4752022	feces, human	PRJDB7464	SAMD00145103	GCA_003851945.2	GCF_003851945.2
Butyricimonas faecihominis CCUG 65562	Bacteroidetes	Bacteroidia	Bacteroidales	Odoribacteraceae	Butyricimonas	Butyricimonas faecihominis	44	4804398	feces, human	PRJNA563568	SAMN12839048	GCA_008830385.1	GCF_008830385.1
Butyricimonas paravirosa DSM 105722	Bacteroidetes	Bacteroidia	Bacteroidales	Odoribacteraceae	Butyricimonas	Butyricimonas paravirosa	34	5531556	feces, human	PRJNA583274	SAMN13172350	GCA_011927845.1	GCF_011927845.1
Butyricimonas synergistica DSM 23225	Bacteroidetes	Bacteroidia	Bacteroidales	Odoribacteraceae	Butyricimonas	Butyricimonas synergistica	16	4770838	feces, rat	PRJNA165367	SAMN02256450	GCA_000379665.1	GCF_000379665.1
Butyricimonas virosa AF14-49	Bacteroidetes	Bacteroidia	Bacteroidales	Odoribacteraceae	Butyricimonas	Butyricimonas virosa	139	5124307	feces, human	PRJNA482748	SAMN09734265	GCA_003464505.1	GCF_003464505.1
Butyricimonas virosa AF34-33	Bacteroidetes	Bacteroidia	Bacteroidales	Odoribacteraceae	Butyricimonas	Butyricimonas virosa	75	4537596	feces, human	PRJNA482748	SAMN09734615	GCA_003475685.1	GCF_003475685.1
Butyricimonas virosa AM16-14	Bacteroidetes	Bacteroidia	Bacteroidales	Odoribacteraceae	Butyricimonas	Butyricimonas virosa	95	4864016	feces, human	PRJNA482748	SAMN09734821	GCA_003471965.1	GCF_003471965.1
Butyricimonas virosa DSM 23226	Bacteroidetes	Bacteroidia	Bacteroidales	Odoribacteraceae	Butyricimonas	Butyricimonas virosa	68	4717857	feces, rat	PRJNA195711	SAMN02584930	GCA_000519105.1	GCF_000519105.1
Butyricimonas virosa OF02-7	Bacteroidetes	Bacteroidia	Bacteroidales	Odoribacteraceae	Butyricimonas	Butyricimonas virosa	99	4851888	feces, human	PRJNA482748	SAMN09736684	GCA_003463145.1	GCF_003463145.1
Butyricimonas virosa TF05-17	Bacteroidetes	Bacteroidia	Bacteroidales	Odoribacteraceae	Butyricimonas	Butyricimonas virosa	83	4832834	feces, human	PRJNA482748	SAMN09736876	GCA_003437885.1	GCF_003437885.1
Coprobacter fastidiosus NSB1	Bacteroidetes	Bacteroidia	Bacteroidales	Barnesiellaceae	Coprobacter	Coprobacter fastidiosus	58	3413912	feces, human	PRJNA209420	SAMN02470788	GCA_000473955.1	GCF_000473955.1
Culturomica massiliensis Marseille-P2698	Bacteroidetes	Bacteroidia	Bacteroidales	Odoribacteraceae	Culturomica	Culturomica massiliensis	11	4410591	feces, human	PRJEB14541	SAMEA4043117	GCA_900091655.1	GCF_900091655.1
Duncaniella muris DSM 103720	Bacteroidetes	Bacteroidia	Bacteroidales	Muribaculaceae	Duncaniella	Duncaniella muris	80	3268790	intestines, mouse	PRJNA434628	SAMN08565571	GCA_003024805.1	GCF_003024805.1
Dysgonomonas alginatilytica DSM 100214	Bacteroidetes	Bacteroidia	Bacteroidales	Dysgonomonadaceae	Dysgonomonas	Dysgonomonas alginatilytica	73	5120703	sea sand, ocean	PRJNA402484	SAMN07621226	GCA_003201355.1	GCF_003201355.1
Dysgonomonas capnocytophagoides DSM 22835	Bacteroidetes	Bacteroidia	Bacteroidales	Dysgonomonadaceae	Dysgonomonas	Dysgonomonas capnocytophagoides	38	4377988	cutaneous abscess, human	PRJNA195789	SAMN02441172	GCA_000426485.1	GCF_000426485.1
Dysgonomonas capnocytophagoides MRSN571793	Bacteroidetes	Bacteroidia	Bacteroidales	Dysgonomonadaceae	Dysgonomonas	Dysgonomonas capnocytophagoides	31	4701093	blood, human	PRJNA527866	SAMN11163606	GCA_004405045.1	GCF_004405045.1
Dysgonomonas gadei ATCC BAA-286	Bacteroidetes	Bacteroidia	Bacteroidales	Dysgonomonadaceae	Dysgonomonas	Dysgonomonas gadei	25	5176087	gall bladder, human	PRJNA46409	SAMN02463862	GCA_000213555.1	GCF_000213555.1
Dysgonomonas macrotermitis DSM 27370	Bacteroidetes	Bacteroidia	Bacteroidales	Dysgonomonadaceae	Dysgonomonas	Dysgonomonas macrotermitis	51	4661550	hindgut, termite	PRJEB18169	SAMN05444362	GCA_900128985.1	GCF_900128985.1
Dysgonomonas macrotermitis JCM 19375	Bacteroidetes	Bacteroidia	Bacteroidales	Dysgonomonadaceae	Dysgonomonas	Dysgonomonas macrotermitis	78	4655756	hindgut, termite	PRJDB3926	SAMD00031688	GCA_001047035.1	GCF_001047035.1
Dysgonomonas massiliensis Marseille-P4356	Bacteroidetes	Bacteroidia	Bacteroidales	Dysgonomonadaceae	Dysgonomonas	Dysgonomonas massiliensis	26	3472011	feces, human	PRJEB22821	SAMEA104414344	GCA_900240225.1	GCF_900240225.1
Dysgonomonas mossii DSM 22836	Bacteroidetes	Bacteroidia	Bacteroidales	Dysgonomonadaceae	Dysgonomonas	Dysgonomonas mossii	28	3954365	abdominal drainage, human	PRJNA46411	SAMN02463863	GCA_000213575.1	GCF_000213575.1
Dysgonomonas mossii P11	Bacteroidetes	Bacteroidia	Bacteroidales	Dysgonomonadaceae	Dysgonomonas	Dysgonomonas mossii	169	4163644	oral swab, mouse	PRJNA527079	SAMN11126849	GCA_004569505.1	GCF_004569505.1
Fermentimonas caenicola E5B	Bacteroidetes	Bacteroidia	Bacteroidales	Dysgonomonadaceae	Fermentimonas	Fermentimonas caenicola	1	2808926	soil	PRJEB7091	SAMEA2724983	GCA_000953535.1	GCF_000953535.1
Hallella seregens ATCC 51272	Bacteroidetes	Bacteroidia	Bacteroidales	Prevotellaceae	Prevotella	Prevotella seregens	58	3266753	gingival crevice, human	PRJNA204116	SAMN02584977	GCA_000518545.1	GCF_000518545.1
Lascolabacillus massiliensis SIT8	Bacteroidetes	Bacteroidia	Bacteroidales	Porphyromonadaceae	Lascolabacillus	Lascolabacillus massiliensis	2	2824716	feces, mouse	PRJEB8934	SAMEA3312814	GCA_001282625.1	GCF_001282625.1
Lentimicrobium saccharophilum TBC1	Bacteroidetes	Bacteroidia	Bacteroidales	Lentimicrobiaceae	Lentimicrobium	Lentimicrobium saccharophilum	2	4514407	sludge, mesophilic reactor	PRJDB4040	SAMD00034990	GCA_001192835.1	GCF_001192835.1
Macellibacteroides fermentans DSM 23697	Bacteroidetes	Bacteroidia	Bacteroidales	Porphyromonadaceae	Macellibacteroides	Macellibacteroides fermentans	10	3935985	wastewater, abattoir	PRJNA572150	SAMN12812196	GCA_013409575.1	GCF_013409575.1
Massilibacteroides vaginae MV12	Bacteroidetes	Bacteroidia	Bacteroidales	Porphyromonadaceae	Massilibacteroides	Massilibacteroides vaginae	9	3710320	vagina, human	PRJEB20505	SAMEA103984634	GCA_900178525.1	GCF_900178525.1
Mediterranea massiliensis Marseille-P2645	Bacteroidetes	Bacteroidia	Bacteroidales	Bacteroidaceae	Mediterranea	Mediterranea massiliensis	25	3949838	colon, human	PRJEB18047	SAMEA4555841	GCA_900128475.1	GCF_900128475.1
Metaprevotella massiliensis Marseille P-3114	Bacteroidetes	Bacteroidia	Bacteroidales	Prevotellaceae	Metaprevotella	Metaprevotella massiliensis	16	185014	duodenum, human	PRJEB21372	SAMEA104418373	GCA_900241015.1	GCF_900241015.1
Millionella massiliensis Marseille-P3215	Bacteroidetes	Bacteroidia	Bacteroidales	Rikenellaceae	Millionella	Millionella massiliensis	2	2888820	colon, human	PRJEB16360	SAMEA4519306	GCA_900104655.1	GCF_900104655.1
Mucinivorans hirudinis M3	Bacteroidetes	Bacteroidia	Bacteroidales	Rikenellaceae	Mucinivorans	Mucinivorans hirudinis	1	3149227	crop, leech	PRJEB5062	SAMEA3139033	GCA_000723505.1	GCF_000723505.1
Muribaculum intestinale DSM 100739	Bacteroidetes	Bacteroidia	Bacteroidales	Muribaculaceae	Muribaculum	Muribaculum intestinale	103	3103114	intestines, mouse	PRJNA434638	SAMN08565626	GCA_003024845.1	GCF_003024845.1
Muribaculum intestinale DSM 100746	Bacteroidetes	Bacteroidia	Bacteroidales	Muribaculaceae	Muribaculum	Muribaculum intestinale	116	3245430	intestines, mouse	PRJNA434640	SAMN08565655	GCA_003024855.1	GCF_003024855.1
Muribaculum intestinale NM03 1-53	Bacteroidetes	Bacteroidia	Bacteroidales	Muribaculaceae	Muribaculum	Muribaculum intestinale	159	3560993	gut, mouse	PRJNA474907	SAMN10878286	GCA_009856815.1	GCF_009856815.1
Muribaculum intestinale NM06 A21	Bacteroidetes	Bacteroidia	Bacteroidales	Muribaculaceae	Muribaculum	Muribaculum intestinale	130	3558743	gut, mouse	PRJNA474907	SAMN10878289	GCA_004793655.1	GCF_004793655.1
Muribaculum intestinale NM75 1-48a	Bacteroidetes	Bacteroidia	Bacteroidales	Muribaculaceae	Muribaculum	Muribaculum intestinale	143	3236090	gut, mouse	PRJNA474907	SAMN10878316	GCA_004792675.1	GCF_004792675.1
Muribaculum intestinale YL27	Bacteroidetes	Bacteroidia	Bacteroidales	Muribaculaceae	Muribaculum	Muribaculum intestinale	1	3306457	ceacal content, mouse	PRJNA317592	SAMN04621612	GCA_001688845.2	GCF_001688845.2
Odoribacter laneus YIT 12061	Bacteroidetes	Bacteroidia	Bacteroidales	Odoribacteraceae	Odoribacter	Odoribacter laneus	9	3773011	feces, human	PRJNA46423	SAMN02463867	GCA_000243215.1	GCF_000243215.1
Odoribacter splanchnicus AF14-6AC	Bacteroidetes	Bacteroidia	Bacteroidales	Odoribacteraceae	Odoribacter	Odoribacter splanchnicus	142	4966053	feces, human	PRJNA482748	SAMN09734271	GCA_003464465.1	GCF_003464465.1
Odoribacter splanchnicus AF15-47	Bacteroidetes	Bacteroidia	Bacteroidales	Odoribacteraceae	Odoribacter	Odoribacter splanchnicus	93	4404768	feces, human	PRJNA482748	SAMN09734294	GCA_003465155.1	GCF_003465155.1
Odoribacter splanchnicus AF16-14	Bacteroidetes	Bacteroidia	Bacteroidales	Odoribacteraceae	Odoribacter	Odoribacter splanchnicus	85	4619031	feces, human	PRJNA482748	SAMN09734304	GCA_003462805.1	GCF_003462805.1
Odoribacter splanchnicus AF36-2	Bacteroidetes	Bacteroidia	Bacteroidales	Odoribacteraceae	Odoribacter	Odoribacter splanchnicus	106	4575351	feces, human	PRJNA482748	SAMN09734646	GCA_003474785.1	GCF_003474785.1
Odoribacter splanchnicus AM30-21	Bacteroidetes	Bacteroidia	Bacteroidales	Odoribacteraceae	Odoribacter	Odoribacter splanchnicus	37	4497091	feces, human	PRJNA482748	SAMN09736412	GCA_003469405.1	GCF_003469405.1
Odoribacter splanchnicus AM42-31	Bacteroidetes	Bacteroidia	Bacteroidales	Odoribacteraceae	Odoribacter	Odoribacter splanchnicus	65	4501837	feces, human	PRJNA482748	SAMN09736553	GCA_003467205.1	GCF_003467205.1
Odoribacter splanchnicus AM43-5	Bacteroidetes	Bacteroidia	Bacteroidales	Odoribacteraceae	Odoribacter	Odoribacter splanchnicus	79	4732863	feces, human	PRJNA482748	SAMN09736570	GCA_003466925.1	GCF_003466925.1
Odoribacter splanchnicus An39	Bacteroidetes	Bacteroidia	Bacteroidales	Odoribacteraceae	Odoribacter	Odoribacter splanchnicus	76	4696790	caecum, chicken	PRJNA377666	SAMN06473721	GCA_002159415.1	GCF_002159415.1
Odoribacter splanchnicus An45	Bacteroidetes	Bacteroidia	Bacteroidales	Odoribacteraceae	Odoribacter	Odoribacter splanchnicus	68	4595227	caecum, chicken	PRJNA377666	SAMN06473727	GCA_002161635.1	GCF_002161635.1
Odoribacter splanchnicus BIOML-A1	Bacteroidetes	Bacteroidia	Bacteroidales	Odoribacteraceae	Odoribacter	Odoribacter splanchnicus	178	4669917	feces, human	PRJNA544527	SAMN11946167	GCA_009678805.1	GCF_009678805.1
Odoribacter splanchnicus D22	Bacteroidetes	Bacteroidia	Bacteroidales	Odoribacteraceae	Odoribacter	Odoribacter splanchnicus	216	4618635	feces, human	PRJNA613498	SAMN14408541	GCA_013361165.1	GCF_013361165.1
Odoribacter splanchnicus DSM 20712	Bacteroidetes	Bacteroidia	Bacteroidales	Odoribacteraceae	Odoribacter	Odoribacter splanchnicus	1	4392288	abdominal abscess, human	PRJNA43469	SAMN00713588	GCA_000190535.1	GCF_000190535.1
Odoribacter splanchnicus NCTC10825	Bacteroidetes	Bacteroidia	Bacteroidales	Odoribacteraceae	Odoribacter	Odoribacter splanchnicus	1	4392177	abdominal abscess, human	PRJEB6403	SAMEA44545918	GCA_900187175.1	GCF_900187175.1
Odoribacter splanchnicus NCTC10826	Bacteroidetes	Bacteroidia	Bacteroidales	Odoribacteraceae	Odoribacter	Odoribacter splanchnicus	22	4392725	feces, human	PRJEB6403	SAMEA104281636	GCA_900454195.1	GCF_900454195.1
Porphyromonas gulae COT-052 OH1451	Bacteroidetes	Bacteroidia	Bacteroidales	Porphyromonadaceae	Porphyromonas	Porphyromonas gulae	89	2463382	oral cavity, dog	PRJNA253701	SAMN03002869	GCA_000768785.1	GCF_000768785.1
Paludibacter jiangxiensis NM7	Bacteroidetes	Bacteroidia	Bacteroidales	Paludibacteraceae	Paludibacter	Paludibacter jiangxiensis	4	3664884	soil, anoxic rice field	PRJDB4691	SAMD00049477	GCA_001618385.1	GCF_001618385.1
Paludibacter propionicigenes WB4	Bacteroidetes	Bacteroidia	Bacteroidales	Paludibacteraceae	Paludibacter	Paludibacter propionicigenes	1	3685504	anoxic soil, rice field	PRJNA42009	SAMN00016731	GCA_000183135.1	GCF_000183135.1
Parabacteroides acidifaciens 426-9	Bacteroidetes	Bacteroidia	Bacteroidales	Tannerellaceae	Parabacteroides	Bacteroides acidifaciens	144	5101196	feces, human	PRJNA224116	SAMN09730708	GCA_003363715.1	GCF_003363715.1
Parabacteroides bouchesdurhonensis Marseille-P3763	Bacteroidetes	Bacteroidia	Bacteroidales	Tannerellaceae	Parabacteroides	Parabacteroides bouchesdurhonensis	2	3732097	feces, human	PRJEB21317	SAMEA104125941	GCA_900186615.1	GCF_900186615.1
Parabacteroides chartae DSM 24967	Bacteroidetes	Bacteroidia	Bacteroidales	Tannerellaceae	Parabacteroides	Parabacteroides chartae	44	3915786	wastewater, paper mill	PRJEB19712	SAMN05660349	GCA_900168155.1	GCF_900168155.1
Parabacteroides chinchillae DSM 29073	Bacteroidetes	Bacteroidia	Bacteroidales	Tannerellaceae	Parabacteroides	Parabacteroides chinchillae	38	3571001	feces, chinchilla	PRJEB16710	SAMN05444001	GCA_900108035.1	GCF_900108035.1
Parabacteroides D13	Bacteroidetes	Bacteroidia	Bacteroidales	Tannerellaceae	Parabacteroides	Parabacteroides sp.	22	5370710	biopsy colon, human	PRJNA38359	SAMN02463739	GCA_000162275.1	GCF_000162275.1
Parabacteroides distasonis 2789STDY5608822	Bacteroidetes	Bacteroidia	Bacteroidales	Tannerellaceae	Parabacteroides	Parabacteroides distasonis	29	5029189	feces, human	PRJEB10915	SAMEA3545231	GCA_001405775.1	GCF_001405775.1
Parabacteroides distasonis 2789STDY5608872	Bacteroidetes	Bacteroidia	Bacteroidales	Tannerellaceae	Parabacteroides	Parabacteroides distasonis	23	5099398	feces, human	PRJEB10915	SAMEA3545280	GCA_001405935.1	GCF_001405935.1
Parabacteroides distasonis 2789STDY5834948	Bacteroidetes	Bacteroidia	Bacteroidales	Tannerellaceae	Parabacteroides	Parabacteroides distasonis	45	5073478	feces, human	PRJEB10915	SAMEA3545411	GCA_001406015.1	GCF_001406015.1
Parabacteroides distasonis 2b7A	Bacteroidetes	Bacteroidia	Bacteroidales	Tannerellaceae	Parabacteroides	Parabacteroides distasonis	1471	4834135	feces, human	PRJEB8305	SAMEA3218008	GCA_000939775.1	GCF_000939775.1
Parabacteroides distasonis 8-P5	Bacteroidetes	Bacteroidia	Bacteroidales	Tannerellaceae	Parabacteroides	Parabacteroides distasonis	224	4371412	animal manure, mouse	PRJNA486904	SAMN10024823	GCA_003671805.1	GCF_003671805.1
Parabacteroides distasonis ADR1290 3B	Bacteroidetes	Bacteroidia	Bacteroidales	Tannerellaceae	Parabacteroides	Parabacteroides distasonis	56	5200447	feces, human	PRJNA557692	SAMN12414683	GCA_007896565.1	GCF_007896565.1
Parabacteroides distasonis ADR129M	Bacteroidetes	Bacteroidia	Bacteroidales	Tannerellaceae	Parabacteroides	Parabacteroides distasonis	62	5217494	feces, human	PRJNA557692	SAMN12414684	GCA_009025675.1	GCF_009025675.1
Parabacteroides distasonis AF14-4AC	Bacteroidetes	Bacteroidia	Bacteroidales	Tannerellaceae	Parabacteroides	Parabacteroides distasonis	48	5187286	feces, human	PRJNA482748	SAMN09734266	GCA_003464475.1	GCF_003464475.1
Parabacteroides distasonis AF18-10	Bacteroidetes	Bacteroidia	Bacteroidales	Tannerellaceae	Parabacteroides	Parabacteroides distasonis	45	5151392	feces, human	PRJNA482748	SAMN09734349	GCA_003459965.1	GCF_003459965.1
Parabacteroides distasonis AF33-31	Bacteroidetes	Bacteroidia	Bacteroidales	Tannerellaceae	Parabacteroides	Parabacteroides distasonis	83	5176159	feces, human	PRJNA482748	SAMN09734605	GCA_003475725.1	GCF_003475725.1
Parabacteroides distasonis AF36-3	Bacteroidetes	Bacteroidia	Bacteroidales	Tannerellaceae	Parabacteroides	Parabacteroides distasonis	57	5043355	feces, human	PRJNA482748	SAMN09734649	GCA_003474765.1	GCF_003474765.1
Parabacteroides distasonis AF42-3	Bacteroidetes	Bacteroidia	Bacteroidales	Tannerellaceae	Parabacteroides	Parabacteroides distasonis	69	4864087	feces, human	PRJNA482748	SAMN09734703	GCA_003474055.1	GCF_003474055.1
Parabacteroides distasonis AM15-13	Bacteroidetes	Bacteroidia	Bacteroidales	Tannerellaceae	Parabacteroides	Parabacteroides distasonis	48	4929709	feces, human	PRJNA482748	SAMN09734815	GCA_003472045.1	GCF_003472045.1
Parabacteroides distasonis AM25-3	Bacteroidetes	Bacteroidia	Bacteroidales	Tannerellaceae	Parabacteroides	Parabacteroides distasonis	314	4953783	feces, human	PRJNA482748	SAMN09736314	GCA_003469775.1	GCF_003469775.1
Parabacteroides distasonis AM26-10	Bacteroidetes	Bacteroidia	Bacteroidales	Tannerellaceae	Parabacteroides	Parabacteroides distasonis	48	5348683	feces, human	PRJNA482748	SAMN09736326	GCA_003469715.1	GCF_003469715.1
Parabacteroides distasonis AM30-4	Bacteroidetes	Bacteroidia	Bacteroidales	Tannerellaceae	Parabacteroides	Parabacteroides distasonis	51	4979547	feces, human	PRJNA482748	SAMN09736416	GCA_003468915.1	GCF_003468915.1
Parabacteroides distasonis AM32-23	Bacteroidetes	Bacteroidia	Bacteroidales	Tannerellaceae	Parabacteroides	Parabacteroides distasonis	99	5247033	feces, human	PRJNA482748	SAMN09736442	GCA_003469235.1	GCF_003469235.1
Parabacteroides distasonis AM38-13AC	Bacteroidetes	Bacteroidia	Bacteroidales	Tannerellaceae	Parabacteroides	Parabacteroides distasonis	37	5119132	feces, human	PRJNA482748	SAMN09736501	GCA_003467575.1	GCF_003467575.1
Parabacteroides distasonis An199	Bacteroidetes	Bacteroidia	Bacteroidales	Tannerellaceae	Parabacteroides	Parabacteroides distasonis	62	5132535	caecum, chicken	PRJNA377666	SAMN06473660	GCA_002160095.1	GCF_002160095.1
Parabacteroides distasonis ATCC 8503	Bacteroidetes	Bacteroidia	Bacteroidales	Tannerellaceae	Parabacteroides	Parabacteroides distasonis	1	4811379	feces, human	PRJNA13485	SAMN02604310	GCA_000012845.1	GCF_000012845.1
Parabacteroides distasonis BIOML-A1	Bacteroidetes	Bacteroidia	Bacteroidales	Tannerellaceae	Parabacteroides	Parabacteroides distasonis	333	5624603	feces, human	PRJNA544527	SAMN11946185	GCA_009677535.1	GCF_009677535.1
Parabacteroides distasonis BIOML-A10	Bacteroidetes	Bacteroidia	Bacteroidales	Tannerellaceae	Parabacteroides	Parabacteroides distasonis	46	5204877	feces, human	PRJNA544527	SAMN11946194	GCA_009677065.1	GCF_009677065.1
Parabacteroides distasonis BIOML-A13	Bacteroidetes	Bacteroidia	Bacteroidales	Tannerellaceae	Parabacteroides	Parabacteroides distasonis	102	5188734	feces, human	PRJNA544527	SAMN11946197	GCA_009677385.1	GCF_009677385.1
Parabacteroides distasonis BIOML-A22	Bacteroidetes	Bacteroidia	Bacteroidales	Tannerellaceae	Parabacteroides	Parabacteroides distasonis	221	5406382	feces, human	PRJNA544527	SAMN11946206	GCA_009677355.1	GCF_009677355.1
Parabacteroides distasonis BIOML-A23	Bacteroidetes	Bacteroidia	Bacteroidales	Tannerellaceae	Parabacteroides	Parabacteroides distasonis	53	4950144	feces, human	PRJNA544527	SAMN11946207	GCA_009678635.1	GCF_009678635.1
Parabacteroides distasonis BIOML-A25	Bacteroidetes	Bacteroidia	Bacteroidales	Tannerellaceae	Parabacteroides	Parabacteroides distasonis	36	5035588	feces, human	PRJNA544527	SAMN11946209	GCA_009677285.1	GCF_009677285.1
Parabacteroides distasonis BIOML-A36	Bacteroidetes	Bacteroidia	Bacteroidales	Tannerellaceae	Parabacteroides	Parabacteroides distasonis	53	5089730	feces, human	PRJNA544527	SAMN11946220	GCA_009677245.1	GCF_009677245.1
Parabacteroides distasonis BIOML-A9	Bacteroidetes	Bacteroidia	Bacteroidales	Tannerellaceae	Parabacteroides	Parabacteroides distasonis	80	5321794	feces, human	PRJNA544527	SAMN11946193	GCA_009677035.1	GCF_009677035.1
Parabacteroides distasonis CavFT-hAR46	Bacteroidetes	Bacteroidia	Bacteroidales	Tannerellaceae	Parabacteroides	Parabacteroides distasonis	1	4952323	intramural gut wall, human	PRJNA542869	SAMN11642307	GCA_006149185.1	GCF_006149185.1
Parabacteroides distasonis CBA7138	Bacteroidetes	Bacteroidia	Bacteroidales	Tannerellaceae	Parabacteroides	Parabacteroides distasonis	37	5561540	feces, human	PRJNA393240	SAMN07326318	GCA_003386475.1	GCF_003386475.1
Parabacteroides distasonis CBBP	Bacteroidetes	Bacteroidia	Bacteroidales	Tannerellaceae	Parabacteroides	Parabacteroides distasonis	1	5379509	transplanted human feces, mouse	PRJNA626599	SAMN14645711	GCA_012851305.1	GCF_012851305.1
Parabacteroides distasonis CFPLTA003 1B	Bacteroidetes	Bacteroidia	Bacteroidales	Tannerellaceae	Parabacteroides	Parabacteroides distasonis	69	5615180	feces, human	PRJNA557692	SAMN12414690	GCA_007896695.1	GCF_007896695.1
Parabacteroides distasonis CFPLTA006 1B	Bacteroidetes	Bacteroidia	Bacteroidales	Tannerellaceae	Parabacteroides	Parabacteroides distasonis	47	5235293	feces, human	PRJNA557692	SAMN12414693	GCA_009025485.1	GCF_009025485.1
Parabacteroides distasonis CL03T12C09	Bacteroidetes	Bacteroidia	Bacteroidales	Tannerellaceae	Parabacteroides	Parabacteroides distasonis	5	5063281	feces, human	PRJNA64883	SAMN02463937	GCA_000307455.1	GCF_000307455.1
Parabacteroides distasonis CL09T03C24	Bacteroidetes	Bacteroidia	Bacteroidales	Tannerellaceae	Parabacteroides	Parabacteroides distasonis	10	5338538	feces, human	PRJNA64885	SAMN02463938	GCA_000307435.1	GCF_000307435.1
Parabacteroides distasonis FDAARGOS 344	Bacteroidetes	Bacteroidia	Bacteroidales	Tannerellaceae	Parabacteroides	Parabacteroides distasonis	7	4963958	feces, human	PRJNA231221	SAMN06173357	GCA_002206325.2	GCF_002206325.1
Parabacteroides distasonis FDAARGOS 615	Bacteroidetes	Bacteroidia	Bacteroidales	Tannerellaceae	Parabacteroides	Parabacteroides distasonis	2	5112778	clinical isolate, human	PRJNA231221	SAMN11056330	GCA_012273055.1	GCF_012273055.1
Parabacteroides distasonis FDAARGOS 759	Bacteroidetes	Bacteroidia	Bacteroidales	Tannerellaceae	Parabacteroides	Parabacteroides distasonis	1	4926033	feces, human	PRJNA231221	SAMN11056474	GCA_013267615.1	GCF_013267615.1
Parabacteroides distasonis NBRC 113806	Bacteroidetes	Bacteroidia	Bacteroidales	Tannerellaceae	Parabacteroides	Parabacteroides distasonis	1	5179960	feces, human	PRJDB8042	SAMD00169831	GCA_006739545.1	GCF_006739545.1
Parabacteroides distasonis NCTC11152	Bacteroidetes	Bacteroidia	Bacteroidales	Tannerellaceae	Parabacteroides	Parabacteroides distasonis	3	4888086	feces, human	PRJEB6403	SAMEA4412705	GCA_900445525.1	GCF_900445525.1
Parabacteroides distasonis NM39 I3	Bacteroidetes	Bacteroidia	Bacteroidales	Tannerellaceae	Parabacteroides	Parabacteroides distasonis	177	4216115	gut, mouse	PRJNA474907	SAMN10878298	GCA_004793765.1	GCF_004793765.1
Parabacteroides distasonis OM02-13	Bacteroidetes	Bacteroidia	Bacteroidales	Tannerellaceae	Parabacteroides	Parabacteroides distasonis	61	5294086	feces, human	PRJNA482748	SAMN09736748	GCA_003439415.1	GCF_003439415.1
Parabacteroides distasonis OM07-5BH	Bacteroidetes	Bacteroidia	Bacteroidales	Tannerellaceae	Parabacteroides	Parabacteroides distasonis	33	5038210	feces, human	PRJNA482748	SAMN09736839	GCA_003438675.1	GCF_003438675.1
Parabacteroides distasonis str. 3776 D15 i	Bacteroidetes	Bacteroidia	Bacteroidales	Tannerellaceae	Parabacteroides	Parabacteroides distasonis	100	5788519	tissue, human	PRJNA206126	SAMN02370938	GCA_000699785.1	GCF_000699785.1
Parabacteroides distasonis str. 3999B T(B) 4	Bacteroidetes	Bacteroidia	Bacteroidales	Tannerellaceae	Parabacteroides	Parabacteroides distasonis	180	5315679	tissue, human	PRJNA206130	SAMN02370944	GCA_000699905.1	GCF_000699905.1
Parabacteroides distasonis TF10-4	Bacteroidetes	Bacteroidia	Bacteroidales	Tannerellaceae	Parabacteroides	Parabacteroides distasonis	52	5249388	feces, human	PRJNA482748	SAMN09736939	GCA_003437495.1	GCF_003437495.1
Parabacteroides distasonis WCA3-693-APC-2H	Bacteroidetes	Bacteroidia	Bacteroidales	Tannerellaceae	Parabacteroides	Parabacteroides distasonis	35	5104989	feces, swine	PRJNA561470	SAMN14558276	GCA_012843465.1	GCF_012843465.1
Parabacteroides distasonis X5	Bacteroidetes	Bacteroidia	Bacteroidales	Tannerellaceae	Parabacteroides	Parabacteroides distasonis	163	4350543	ceacal content, mouse	PRJNA486904	SAMN09901032	GCA_009911405.1	GCF_009911405.1
Parabacteroides goldsteinii 0.1X-D42-15	Bacteroidetes	Bacteroidia	Bacteroidales	Tannerellaceae	Parabacteroides	Parabacteroides goldsteinii	134	6751646	animal manure, mouse	PRJNA486904	SAMN10024784	GCA_003670235.1	GCF_003670235.1
Parabacteroides goldsteinii 526-21	Bacteroidetes	Bacteroidia	Bacteroidales	Tannerellaceae	Parabacteroides	Parabacteroides goldsteinii	379	6744543	ceacal content, mouse	PRJNA486904	SAMN09901056	GCA_009911535.1	GCF_009911535.1
Parabacteroides goldsteinii 910340	Bacteroidetes	Bacteroidia	Bacteroidales	Tannerellaceae	Parabacteroides	Parabacteroides goldsteinii	282	6851868	blood culture, human	PRJNA287498	SAMN03782530	GCA_001039445.1	GCF_001039445.1
Parabacteroides goldsteinii BIOML-A1	Bacteroidetes	Bacteroidia	Bacteroidales	Tannerellaceae	Parabacteroides	Parabacteroides goldsteinii	133	6761343	feces, human	PRJNA544527	SAMN11946226	GCA_009677045.1	GCF_009677045.1
Parabacteroides goldsteinii CL02T12C30	Bacteroidetes	Bacteroidia	Bacteroidales	Tannerellaceae	Parabacteroides	Parabacteroides goldsteinii	14	6708209	feces, human	PRJNA64887	SAMN02463939	GCA_000307395.1	GCF_000307395.1
Parabacteroides goldsteinii dnLKV18	Bacteroidetes	Bacteroidia	Bacteroidales	Tannerellaceae	Parabacteroides	Parabacteroides goldsteinii	14	7086746	feces, mouse	PRJNA175978	SAMN01730987	GCA_000403825.2	GCF_000403825.2
Parabacteroides goldsteinii DSM 19448	Bacteroidetes	Bacteroidia	Bacteroidales	Tannerellaceae	Parabacteroides	Parabacteroides goldsteinii	7	6486757	tissue, human	PRJNA170353	SAMN03383454	GCA_000969835.1	GCF_000969835.1
Parabacteroides gordonii MS-1	Bacteroidetes	Bacteroidia	Bacteroidales	Tannerellaceae	Parabacteroides	Parabacteroides gordonii	54	6677094	blood culture, human	PRJNA182431	SAMN02440889	GCA_000428565.1	GCF_000428565.1
Parabacteroides gordonii OM02-37	Bacteroidetes	Bacteroidia	Bacteroidales	Tannerellaceae	Parabacteroides	Parabacteroides gordonii	38	6348904	feces, human	PRJNA482748	SAMN09736761	GCA_003439895.1	GCF_003439895.1
Parabacteroides johnsonii 82F11	Bacteroidetes	Bacteroidia	Bacteroidales	Tannerellaceae	Parabacteroides	Parabacteroides johnsonii	2	4879373	feces, human	PRJEB29940	SAMEA5128831	GCA_900624885.1	GCF_900624885.1
Parabacteroides johnsonii An42	Bacteroidetes	Bacteroidia	Bacteroidales	Tannerellaceae	Parabacteroides	Parabacteroides johnsonii	72	4448943	caecum, chicken	PRJNA377666	SAMN06473724	GCA_002161725.1	GCF_002161725.1
Parabacteroides johnsonii CL02T12C29	Bacteroidetes	Bacteroidia	Bacteroidales	Tannerellaceae	Parabacteroides	Parabacteroides johnsonii	6	4629061	feces, human	PRJNA64889	SAMN02463940	GCA_000307375.1	GCF_000307375.1
Parabacteroides johnsonii DSM 18315	Bacteroidetes	Bacteroidia	Bacteroidales	Tannerellaceae	Parabacteroides	Parabacteroides johnsonii	106	4787097	feces, human	PRJNA30007	SAMN00008846	GCA_000156495.1	GCF_000156495.1
Parabacteroides massiliensis SN4	Bacteroidetes	Bacteroidia	Bacteroidales	Tannerellaceae	Parabacteroides	Parabacteroides massiliensis	23	5015786	feces, human	PRJNA224116	SAMEA37237918	GCA_900155425.1	GCF_900155425.1
Parabacteroides merdae 1001175st1 A1	Bacteroidetes	Bacteroidia	Bacteroidales	Tannerellaceae	Parabacteroides	Parabacteroides merdae	65	4820739	feces, human	PRJNA518912	SAMN10863250	GCA_005844535.1	GCF_005844535.1
Parabacteroides merdae 2789STDY5834848	Bacteroidetes	Bacteroidia	Bacteroidales	Tannerellaceae	Parabacteroides	Parabacteroides merdae	20	4305808	feces, human	PRJEB10915	SAMEA3545314	GCA_001404575.1	GCF_001404575.1
Parabacteroides merdae AF19-8	Bacteroidetes	Bacteroidia	Bacteroidales	Tannerellaceae	Parabacteroides	Parabacteroides merdae	82	4588280	feces, human	PRJNA482748	SAMN09734403	GCA_003459525.1	GCF_003459525.1
Parabacteroides merdae AF26-22BH	Bacteroidetes	Bacteroidia	Bacteroidales	Tannerellaceae	Parabacteroides	Parabacteroides merdae	54	4299586	feces, human	PRJNA482748	SAMN09734513	GCA_003458945.1	GCF_003458945.1
Parabacteroides merdae AF31-17	Bacteroidetes	Bacteroidia	Bacteroidales	Tannerellaceae	Parabacteroides	Parabacteroides merdae	69	4721275	feces, human	PRJNA482748	SAMN09734575	GCA_003475825.1	GCF_003475825.1
Parabacteroides merdae AF33-34	Bacteroidetes	Bacteroidia	Bacteroidales	Tannerellaceae	Parabacteroides	Parabacteroides merdae	71	4635236	feces, human	PRJNA482748	SAMN09734606	GCA_003475305.1	GCF_003475305.1
Parabacteroides merdae AF35-4AC	Bacteroidetes	Bacteroidia	Bacteroidales	Tannerellaceae	Parabacteroides	Parabacteroides merdae	51	4530437	feces, human	PRJNA482748	SAMN09734628	GCA_003475265.1	GCF_003475265.1
Parabacteroides merdae AF38-4	Bacteroidetes	Bacteroidia	Bacteroidales	Tannerellaceae	Parabacteroides	Parabacteroides merdae	127	4883752	feces, human	PRJNA482748	SAMN09734677	GCA_003474345.1	GCF_003474345.1
Parabacteroides merdae AM16-50	Bacteroidetes	Bacteroidia	Bacteroidales	Tannerellaceae	Parabacteroides	Parabacteroides merdae	18	4595261	feces, human	PRJNA482748	SAMN09734838	GCA_003470675.1	GCF_003470675.1
Parabacteroides merdae AM26-6AC	Bacteroidetes	Bacteroidia	Bacteroidales	Tannerellaceae	Parabacteroides	Parabacteroides merdae	51	4263239	feces, human	PRJNA482748	SAMN09736339	GCA_003469635.1	GCF_003469635.1
Parabacteroides merdae AM30-44	Bacteroidetes	Bacteroidia	Bacteroidales	Tannerellaceae	Parabacteroides	Parabacteroides merdae	112	4298439	feces, human	PRJNA482748	SAMN09736418	GCA_003469345.1	GCF_003469345.1
Parabacteroides merdae AM34-17	Bacteroidetes	Bacteroidia	Bacteroidales	Tannerellaceae	Parabacteroides	Parabacteroides merdae	82	4710988	feces, human	PRJNA482748	SAMN09736462	GCA_003469115.1	GCF_003469115.1
Parabacteroides merdae AM50-15	Bacteroidetes	Bacteroidia	Bacteroidales	Tannerellaceae	Parabacteroides	Parabacteroides merdae	67	4639540	feces, human	PRJNA482748	SAMN09736620	GCA_003463945.1	GCF_003463945.1
Parabacteroides merdae ATCC 43184	Bacteroidetes	Bacteroidia	Bacteroidales	Tannerellaceae	Parabacteroides	Parabacteroides merdae	93	4434377	feces, human	PRJNA18193	SAMN00627057	GCA_000154105.1	GCF_000154105.1
Parabacteroides merdae BIOML-A1	Bacteroidetes	Bacteroidia	Bacteroidales	Tannerellaceae	Parabacteroides	Parabacteroides merdae	172	5123632	feces, human	PRJNA544527	SAMN11946237	GCA_009677855.1	GCF_009677855.1
Parabacteroides merdae BIOML-A10	Bacteroidetes	Bacteroidia	Bacteroidales	Tannerellaceae	Parabacteroides	Parabacteroides merdae	67	4668603	feces, human	PRJNA544527	SAMN11946246	GCA_009719875.1	GCF_009719875.1
Parabacteroides merdae BIOML-A11	Bacteroidetes	Bacteroidia	Bacteroidales	Tannerellaceae	Parabacteroides	Parabacteroides merdae	61	4856185	feces, human	PRJNA544527	SAMN11946247	GCA_009719865.1	GCF_009719865.1
Parabacteroides merdae BIOML-A15	Bacteroidetes	Bacteroidia	Bacteroidales	Tannerellaceae	Parabacteroides	Parabacteroides merdae	134	4939443	feces, human	PRJNA544527	SAMN11946251	GCA_009719805.1	GCF_009719805.1
Parabacteroides merdae BIOML-A25	Bacteroidetes	Bacteroidia	Bacteroidales	Tannerellaceae	Parabacteroides	Parabacteroides merdae	37	4592245	feces, human	PRJNA544527	SAMN11946261	GCA_009719625.1	GCF_009719625.1
Parabacteroides merdae CL03T12C32	Bacteroidetes	Bacteroidia	Bacteroidales	Tannerellaceae	Parabacteroides	Parabacteroides merdae	13	4930620	feces, human	PRJNA64891	SAMN02463941	GCA_000307345.1	GCF_000307345.1
Parabacteroides merdae CL09T00C40	Bacteroidetes	Bacteroidia	Bacteroidales	Tannerellaceae	Parabacteroides	Parabacteroides merdae	11	4458741	feces, human	PRJNA64893	SAMN02463942	GCA_000307495.1	GCF_000307495.1
Parabacteroides merdae NCTC13052	Bacteroidetes	Bacteroidia	Bacteroidales	Tannerellaceae	Parabacteroides	Parabacteroides merdae	3	4403124	feces, human	PRJEB6403	SAMEA48404668	GCA_900445495.1	GCF_900445495.1
Parabacteroides merdae OM05-11AA	Bacteroidetes	Bacteroidia	Bacteroidales	Tannerellaceae	Parabacteroides	Parabacteroides merdae	61	4475130	feces, human	PRJNA482748	SAMN09736795	GCA_003439005.1	GCF_003439005.1
Parabacteroides merdae OM06-16AC	Bacteroidetes	Bacteroidia	Bacteroidales	Tannerellaceae	Parabacteroides	Parabacteroides merdae	67	4625443	feces, human	PRJNA482748	SAMN09736819	GCA_003438825.1	GCF_003438825.1
Parabacteroides pacaensis Marseille-P4001	Bacteroidetes	Bacteroidia	Bacteroidales	Tannerellaceae	Parabacteroides	Parabacteroides pacaensis	14	5238628	feces, human	PRJEB24955	SAMEA104651730	GCA_900292045.1	GCF_900292045.1
Parabacteroides provencensis Marseille-P3668	Bacteroidetes	Bacteroidia	Bacteroidales	Tannerellaceae	Parabacteroides	Parabacteroides provencensis	27	3822891	feces, human	PRJEB23011	SAMEA104348992	GCA_900232875.1	GCF_900232875.1
Parabacteroides timonensis Marseille-P3236	Bacteroidetes	Bacteroidia	Bacteroidales	Tannerellaceae	Parabacteroides	Parabacteroides timonensis	8	6483439	feces, human	PRJNA224116	SAMEA4555868	GCA_900128505.1	GCF_900128505.1
Paramuribaculum intestinale DSM 100749	Bacteroidetes	Bacteroidia	Bacteroidales	Muribaculaceae	Paramuribaculum	Paramuribaculum intestinale	378	2872202	intestines, mouse	PRJNA434629	SAMN08565602	GCA_003024925.1	GCF_003024925.1
Paramuribaculum intestinale DSM 100764	Bacteroidetes	Bacteroidia	Bacteroidales	Muribaculaceae	Paramuribaculum	Paramuribaculum intestinale	100	2929043	intestines, mouse	PRJNA434632	SAMN08565622	GCA_003024815.1	GCF_003024815.1
Paraprevotella clara YIT 11840	Bacteroidetes	Bacteroidia	Bacteroidales	Prevotellaceae	Paraprevotella	Paraprevotella clara	166	4233768	feces, human	PRJNA48501	SAMN00189150	GCA_000233955.1	GCF_000233955.1
Paraprevotella xylaniphila YIT 11841	Bacteroidetes	Bacteroidia	Bacteroidales	Prevotellaceae	Paraprevotella	Paraprevotella xylaniphila	87	3789812	feces, human	PRJNA48503	SAMN00189151	GCA_000205165.1	GCF_000205165.1
Petrimonas mucosa ING2-E5A	Bacteroidetes	Bacteroidia	Bacteroidales	Dysgonomonadaceae	Petrimonas	Petrimonas mucosa	1	3717632	Biogas sludge	PRJEB15232	SAMEA4408017	GCA_900095795.1	GCF_900095795.1
Phocaeicola abscessus CCUG 55929	Bacteroidetes	Bacteroidia	Bacteroidales	Bacteroidaceae	Phocaeicola	Phocaeicola abscessus	14	2536876	brain abscess, human	PRJEB57	SAMEA2272382	GCA_000312445.1	GCF_000312445.1
Porphyromonas asaccharolytica DSM 20707	Bacteroidetes	Bacteroidia	Bacteroidales	Porphyromonadaceae	Porphyromonas	Porphyromonas asaccharolytica	1	2186370	empyema, human	PRJNA51745	SAMN00713611	GCA_000212375.1	GCF_000212375.1
Porphyromonas asaccharolytica PR426713P-I	Bacteroidetes	Bacteroidia	Bacteroidales	Porphyromonadaceae	Porphyromonas	Porphyromonas asaccharolytica	58	2199119	vagina, human	PRJNA59515	SAMN00116777	GCA_000183605.2	GCF_000183605.1
Porphyromonas bennonis DSM 23058	Bacteroidetes	Bacteroidia	Bacteroidales	Porphyromonadaceae	Porphyromonas	Porphyromonas bennonis	87	2023236	shoulder abscess, human	PRJNA169760	SAMN02441061	GCA_000375645.1	GCF_000375645.1
Porphyromonas cangingivalis ATCC 700135	Bacteroidetes	Bacteroidia	Bacteroidales	Porphyromonadaceae	Porphyromonas	Porphyromonas cangingivalis	34	2368143	periodontal pocket, dog	PRJEB19555	SAMN02745205	GCA_900167355.1	GCF_900167355.1
Porphyromonas cangingivalis COT-109 OH1379	Bacteroidetes	Bacteroidia	Bacteroidales	Porphyromonadaceae	Porphyromonas	Porphyromonas cangingivalis	21	2364757	oral cavity, dog	PRJNA253603	SAMN03004336	GCA_000766005.1	GCF_000766005.1
Porphyromonas cangingivalis COT-109 OH1386	Bacteroidetes	Bacteroidia	Bacteroidales	Porphyromonadaceae	Porphyromonas	Porphyromonas cangingivalis	65	2441844	oral cavity, dog	PRJNA253604	SAMN03004337	GCA_000768995.1	GCF_000768995.1
Porphyromonas cangingivalis JCM 15983	Bacteroidetes	Bacteroidia	Bacteroidales	Porphyromonadaceae	Porphyromonas	Porphyromonas cangingivalis	48	2356153	periodontal pocket, dog	PRJDB608	SAMD00003336	GCA_000614355.1	GCF_000614355.1
Porphyromonas cangingivalis NCTC12856	Bacteroidetes	Bacteroidia	Bacteroidales	Porphyromonadaceae	Porphyromonas	Porphyromonas cangingivalis	1	2404857	feces, dog	PRJEB6403	SAMEA104167205	GCA_900638305.1	GCF_900638305.1
Porphyromonas cangingivalis NCTC12857	Bacteroidetes	Bacteroidia	Bacteroidales	Porphyromonadaceae	Porphyromonas	Porphyromonas cangingivalis	14	2420066		PRJEB6403	SAMEA104281643	GCA_900454945.1	GCF_900454945.1
Porphyromonas canoris COT-108 OH1224	Bacteroidetes	Bacteroidia	Bacteroidales	Porphyromonadaceae	Porphyromonas	Porphyromonas canoris	21	2308674	oral cavity, dog	PRJNA253589	SAMN03004343	GCA_000765975.1	GCF_000765975.1
Porphyromonas canoris COT-108 OH2762	Bacteroidetes	Bacteroidia	Bacteroidales	Porphyromonadaceae	Porphyromonas	Porphyromonas canoris	14	2202536	oral cavity, dog	PRJNA253613	SAMN03004340	GCA_000769115.1	GCF_000769115.1
Porphyromonas catoniae ATCC 51270	Bacteroidetes	Bacteroidia	Bacteroidales	Porphyromonadaceae	Porphyromonas	Porphyromonas catoniae	25	2040170	gingival crevice, human	PRJNA52993	SAMN02344579	GCA_000565015.1	GCF_000565015.1
Porphyromonas catoniae F0037	Bacteroidetes	Bacteroidia	Bacteroidales	Porphyromonadaceae	Porphyromonas	Porphyromonas catoniae	18	2101485	oral cavity, human	PRJNA80249	SAMN02436931	GCA_000318215.2	GCF_000318215.2
Porphyromonas circumdentaria ATCC 51356	Bacteroidetes	Bacteroidia	Bacteroidales	Porphyromonadaceae	Porphyromonas	Porphyromonas circumdentaria	35	2033794	skin abscess, cat	PRJEB19548	SAMN02745171	GCA_900167105.1	GCF_900167105.1
Porphyromonas crevioricanis ATCC 55563	Bacteroidetes	Bacteroidia	Bacteroidales	Porphyromonadaceae	Porphyromonas	Porphyromonas crevioricanis	29	2046131	gingival crevicular fluid, dog	PRJEB19557	SAMN02745203	GCA_900167225.1	GCF_900167225.1
Prevotella aff ruminicola Tc2-24	Bacteroidetes	Bacteroidia	Bacteroidales	Prevotellaceae	Prevotella	Prevotella aff	8	2917108		PRJEB16979	SAMN04487850	GCA_900110895.1	GCF_900110895.1
Porphyromonas crevioricanis COT-253 OH2125	Bacteroidetes	Bacteroidia	Bacteroidales	Porphyromonadaceae	Porphyromonas	Porphyromonas crevioricanis	14	2105287	oral cavity, dog	PRJNA253615	SAMN03004341	GCA_000768955.1	GCF_000768955.1
Porphyromonas crevioricanis JCM 13913	Bacteroidetes	Bacteroidia	Bacteroidales	Porphyromonadaceae	Porphyromonas	Porphyromonas crevioricanis	89	2108435	periodontal pocket, dog	PRJDB965	SAMD00036672	GCA_000509265.1	GCF_000509265.1
Porphyromonas crevioricanis JCM 15906	Bacteroidetes	Bacteroidia	Bacteroidales	Porphyromonadaceae	Porphyromonas	Porphyromonas crevioricanis	118	2044812	gingival crevicular fluid, dog	PRJDB964	SAMD00036671	GCA_000509245.1	GCF_000509245.1
Porphyromonas crevioricanis NCTC12858	Bacteroidetes	Bacteroidia	Bacteroidales	Porphyromonadaceae	Porphyromonas	Porphyromonas crevioricanis	1	2133352	periodontal pocket, dog	PRJEB6403	SAMEA87364168	GCA_900476255.1	GCF_900476255.1
Porphyromonas endodontalis ATCC 35406	Bacteroidetes	Bacteroidia	Bacteroidales	Porphyromonadaceae	Porphyromonas	Porphyromonas endodontalis	37	2064508	root canal, human	PRJNA31385	SAMN00002247	GCA_000174815.1	GCF_000174815.1
Porphyromonas endodontalis NCTC13058	Bacteroidetes	Bacteroidia	Bacteroidales	Porphyromonadaceae	Porphyromonas	Porphyromonas endodontalis	2	2111739	root canal, human	PRJEB6403	SAMEA4535757	GCA_900454815.1	GCF_900454815.1
Porphyromonas gingivalis 11A	Bacteroidetes	Bacteroidia	Bacteroidales	Porphyromonadaceae	Porphyromonas	Porphyromonas gingivalis	89	2304118	subgingival plaque, human	PRJEB10280	SAMEA3505344	GCA_900157295.1	GCF_900157295.1
Porphyromonas gingivalis 13 1	Bacteroidetes	Bacteroidia	Bacteroidales	Porphyromonadaceae	Porphyromonas	Porphyromonas gingivalis	68	2341110	subgingival plaque, human	PRJEB10280	SAMEA3505345	GCA_900157285.1	GCF_900157285.1
Porphyromonas gingivalis 15 9	Bacteroidetes	Bacteroidia	Bacteroidales	Porphyromonadaceae	Porphyromonas	Porphyromonas gingivalis	68	2252483	subgingival plaque, human	PRJEB10280	SAMEA3505346	GCA_900157245.1	GCF_900157245.1
Tannerella forsythia KS16	Bacteroidetes	Bacteroidia	Bacteroidales	Tannerellaceae	Tannerella	Tannerella forsythia	1	3393002	oral cavity, human	PRJDB1008	SAMD00061005	GCA_001547855.1	GCF_001547855.1
Porphyromonas gingivalis 381	Bacteroidetes	Bacteroidia	Bacteroidales	Porphyromonadaceae	Porphyromonas	Porphyromonas gingivalis	1	2378872	subgingival plaque, human	PRJNA276132	SAMN03656156	GCA_001314265.1	GCF_001314265.1
Porphyromonas gingivalis 381OKJP	Bacteroidetes	Bacteroidia	Bacteroidales	Porphyromonadaceae	Porphyromonas	Porphyromonas gingivalis	127	2325398	apical plaque, human	PRJNA475798	SAMN09403941	GCA_003862255.1	GCF_003862255.1
Porphyromonas gingivalis 3A1	Bacteroidetes	Bacteroidia	Bacteroidales	Porphyromonadaceae	Porphyromonas	Porphyromonas gingivalis	56	2343280	subgingival plaque, human	PRJEB10280	SAMEA3505342	GCA_900157325.1	GCF_900157325.1
Porphyromonas gingivalis 7BTORR	Bacteroidetes	Bacteroidia	Bacteroidales	Porphyromonadaceae	Porphyromonas	Porphyromonas gingivalis	72	2248982	subgingival plaque	PRJEB10280	SAMEA3505343	GCA_900157225.1	GCF_900157225.1
Porphyromonas gingivalis 84 3	Bacteroidetes	Bacteroidia	Bacteroidales	Porphyromonadaceae	Porphyromonas	Porphyromonas gingivalis	50	2325183	subgingival plaque, human	PRJEB10280	SAMEA3505347	GCA_900157275.1	GCF_900157275.1
Porphyromonas gingivalis A7436	Bacteroidetes	Bacteroidia	Bacteroidales	Porphyromonadaceae	Porphyromonas	Porphyromonas gingivalis	1	2367029	subgingival plaque, human	PRJNA276132	SAMN03366764	GCA_001263815.1	GCF_001263815.1
Porphyromonas gingivalis A7A1-28	Bacteroidetes	Bacteroidia	Bacteroidales	Porphyromonadaceae	Porphyromonas	Porphyromonas gingivalis	1	2249024	peridontal abscess, human	PRJNA276132	SAMN03653671	GCA_001444325.1	GCF_001444325.1
Porphyromonas gingivalis AFR5B1	Bacteroidetes	Bacteroidia	Bacteroidales	Porphyromonadaceae	Porphyromonas	Porphyromonas gingivalis	88	2290524	subgingival plaque, human	PRJEB10280	SAMEA3505350	GCA_900157345.1	GCF_900157345.1
Porphyromonas gingivalis AJW4	Bacteroidetes	Bacteroidia	Bacteroidales	Porphyromonadaceae	Porphyromonas	Porphyromonas gingivalis	1	2372492	subgingival plaque, human	PRJNA276132	SAMN03372093	GCA_001274615.1	GCF_001274615.1
Porphyromonas gingivalis Ando	Bacteroidetes	Bacteroidia	Bacteroidales	Porphyromonadaceae	Porphyromonas	Porphyromonas gingivalis	112	2229994	gingival sulcus, human	PRJDB4201	SAMD00040429	GCA_001297745.1	GCF_001297745.1
Porphyromonas gingivalis ATCC 33277	Bacteroidetes	Bacteroidia	Bacteroidales	Porphyromonadaceae	Porphyromonas	Porphyromonas gingivalis	1	2354886	gingival sulcus, human	PRJDA19051	SAMD00060922	GCA_000010505.1	GCF_000010505.1
Porphyromonas gingivalis ATCC 49417	Bacteroidetes	Bacteroidia	Bacteroidales	Porphyromonadaceae	Porphyromonas	Porphyromonas gingivalis	77	2424225	periodontal pocket, human	PRJEB10280	SAMEA3505348	GCA_900157255.1	GCF_900157255.1
Porphyromonas gingivalis CP3	Bacteroidetes	Bacteroidia	Bacteroidales	Porphyromonadaceae	Porphyromonas	Porphyromonas gingivalis	118	2251246	subgingival plate, human	PRJNA521311	SAMN10882879	GCA_004214945.1	GCF_004214945.1
Porphyromonas gingivalis F0185	Bacteroidetes	Bacteroidia	Bacteroidales	Porphyromonadaceae	Porphyromonas	Porphyromonas gingivalis	113	2246368	oral cavity, human	PRJNA198891	SAMN02436815	GCA_000467955.1	GCF_000467955.1
Bacteroides ovatus CL02T12C04	Bacteroidetes	Bacteroidia	Bacteroidales	Bacteroidaceae	Bacteroides	Bacteroides ovatus	15	7900580	feces, human	PRJNA64825	SAMN02463928	GCA_000273195.1	GCF_000273195.1
Porphyromonas gingivalis F0568	Bacteroidetes	Bacteroidia	Bacteroidales	Porphyromonadaceae	Porphyromonas	Porphyromonas gingivalis	154	2334744	subgingival plaque biofilm, human	PRJNA173937	SAMN02436723	GCA_000467795.1	GCF_000467795.1
Porphyromonas gingivalis F0569	Bacteroidetes	Bacteroidia	Bacteroidales	Porphyromonadaceae	Porphyromonas	Porphyromonas gingivalis	111	2249227	subgingival plaque biofilm, human	PRJNA173938	SAMN02436724	GCA_000467815.1	GCF_000467815.1
Porphyromonas gingivalis F0570	Bacteroidetes	Bacteroidia	Bacteroidales	Porphyromonadaceae	Porphyromonas	Porphyromonas gingivalis	117	2282791	subgingival plaque biofilm, human	PRJNA173939	SAMN02436747	GCA_000467835.1	GCF_000467835.1
Porphyromonas gingivalis H3	Bacteroidetes	Bacteroidia	Bacteroidales	Porphyromonadaceae	Porphyromonas	Porphyromonas gingivalis	165	2311066	subgingival plate, human	PRJNA521311	SAMN10882880	GCA_004214925.1	GCF_004214925.1
Porphyromonas gingivalis HG66	Bacteroidetes	Bacteroidia	Bacteroidales	Porphyromonadaceae	Porphyromonas	Porphyromonas gingivalis	1	2441780	oral cavity, human	PRJNA245225	SAMN02732406	GCA_000739415.1	GCF_000739415.1
Porphyromonas gingivalis KCOM 2796	Bacteroidetes	Bacteroidia	Bacteroidales	Porphyromonadaceae	Porphyromonas	Porphyromonas gingivalis	1	2476166	subgingival dental plaque, human	PRJNA415687	SAMN07831761	GCA_002754115.1	GCF_002754115.1
Porphyromonas gingivalis KCOM 2797	Bacteroidetes	Bacteroidia	Bacteroidales	Porphyromonadaceae	Porphyromonas	Porphyromonas gingivalis	44	2394377	subgingival dental plaque, human	PRJNA386726	SAMN07125718	GCA_002204455.1	GCF_002204455.1
Porphyromonas gingivalis KCOM 2798	Bacteroidetes	Bacteroidia	Bacteroidales	Porphyromonadaceae	Porphyromonas	Porphyromonas gingivalis	1	2410673	subgingival dental plaque, human	PRJNA415867	SAMN07836904	GCA_002754135.1	GCF_002754135.1
Porphyromonas gingivalis KCOM 2799	Bacteroidetes	Bacteroidia	Bacteroidales	Porphyromonadaceae	Porphyromonas	Porphyromonas gingivalis	1	2469365	subgingival dental plaque, human	PRJNA415884	SAMN07836928	GCA_002753955.1	GCF_002753955.1
Porphyromonas gingivalis KCOM 2800	Bacteroidetes	Bacteroidia	Bacteroidales	Porphyromonadaceae	Porphyromonas	Porphyromonas gingivalis	1	2254720	subgingival dental plaque, human	PRJNA415885	SAMN07836934	GCA_002754155.1	GCF_002754155.1
Bacteroides thetaiotaomicron CL15T12C11	Bacteroidetes	Bacteroidia	Bacteroidales	Bacteroidaceae	Bacteroides	Bacteroides thetaiotaomicron	155	6831212	feces, human	PRJNA506939	SAMN10476872	GCA_007556425.1	GCF_007556425.1
Porphyromonas gingivalis KCOM 2802	Bacteroidetes	Bacteroidia	Bacteroidales	Porphyromonadaceae	Porphyromonas	Porphyromonas gingivalis	1	2374087	subgingival dental plaque, human	PRJNA416019	SAMN07840090	GCA_002754015.1	GCF_002754015.1
Porphyromonas gingivalis KCOM 2803	Bacteroidetes	Bacteroidia	Bacteroidales	Porphyromonadaceae	Porphyromonas	Porphyromonas gingivalis	1	2353912	subgingival dental plaque, human	PRJNA416020	SAMN07840091	GCA_002754035.1	GCF_002754035.1
Porphyromonas gingivalis KCOM 2804	Bacteroidetes	Bacteroidia	Bacteroidales	Porphyromonadaceae	Porphyromonas	Porphyromonas gingivalis	1	2463791	subgingival dental plaque, human	PRJNA416021	SAMN07840092	GCA_002754055.1	GCF_002754055.1
Bacteroides timonensis AP1	Bacteroidetes	Bacteroidia	Bacteroidales	Bacteroidaceae	Bacteroides	Bacteroides timonensis	211	7017222	feces, human	PRJNA224116	SAMEA3138833	GCA_000513195.1	GCF_000513195.1
Porphyromonas gingivalis KCOM 3001	Bacteroidetes	Bacteroidia	Bacteroidales	Porphyromonadaceae	Porphyromonas	Porphyromonas gingivalis	1	2353520	subgingival dental plaque, human	PRJNA416025	SAMN07840097	GCA_002754095.1	GCF_002754095.1
Porphyromonas gingivalis KCOM 3131	Bacteroidetes	Bacteroidia	Bacteroidales	Porphyromonadaceae	Porphyromonas	Porphyromonas gingivalis	1	2359159	subgingival dental plaque, human	PRJNA416024	SAMN07840095	GCA_002753935.1	GCF_002753935.1
Porphyromonas gingivalis MP4-504	Bacteroidetes	Bacteroidia	Bacteroidales	Porphyromonadaceae	Porphyromonas	Porphyromonas gingivalis	92	2373453	oral cavity, human	PRJNA305025	SAMN04309157	GCA_001553795.1	GCF_001553795.1
Porphyromonas gingivalis SJD11	Bacteroidetes	Bacteroidia	Bacteroidales	Porphyromonadaceae	Porphyromonas	Porphyromonas gingivalis	156	2298088	subgingival dental plaque, human	PRJNA205616	SAMN07255459	GCA_002206105.1	GCF_002206105.1
Porphyromonas gingivalis SJD12	Bacteroidetes	Bacteroidia	Bacteroidales	Porphyromonadaceae	Porphyromonas	Porphyromonas gingivalis	146	2264936	subgingival dental plaque, human	PRJNA205617	SAMN07255458	GCA_002208045.1	GCF_002208045.1
Porphyromonas gingivalis SJD2	Bacteroidetes	Bacteroidia	Bacteroidales	Porphyromonadaceae	Porphyromonas	Porphyromonas gingivalis	117	2329548	subgingival dental plaque, human	PRJNA205615	SAMN02470968	GCA_000503975.1	GCF_000503975.1
Porphyromonas gingivalis SJD4	Bacteroidetes	Bacteroidia	Bacteroidales	Porphyromonadaceae	Porphyromonas	Porphyromonas gingivalis	147	2249706	subgingival dental plaque, human	PRJNA205613	SAMN07255461	GCA_002206085.1	GCF_002206085.1
Porphyromonas gingivalis SJD5	Bacteroidetes	Bacteroidia	Bacteroidales	Porphyromonadaceae	Porphyromonas	Porphyromonas gingivalis	194	2275493	subgingival dental plaque, human	PRJNA205614	SAMN07255460	GCA_002206065.1	GCF_002206065.1
Porphyromonas gingivalis SU60	Bacteroidetes	Bacteroidia	Bacteroidales	Porphyromonadaceae	Porphyromonas	Porphyromonas gingivalis	53	2257351	oral cavity, human	PRJEB10280	SAMEA3505351	GCA_900157235.1	GCF_900157235.1
Porphyromonas gingivalis TDC 60	Bacteroidetes	Bacteroidia	Bacteroidales	Porphyromonadaceae	Porphyromonas	Porphyromonas gingivalis	1	2334880	periodontal lesion, human	PRJNA393092	SAMN07315161	GCA_002892555.1	GCF_002892555.1
Porphyromonas gingivalis W4087	Bacteroidetes	Bacteroidia	Bacteroidales	Porphyromonadaceae	Porphyromonas	Porphyromonas gingivalis	114	2216597	oral cavity, human	PRJNA198893	SAMN02436749	GCA_000467995.1	GCF_000467995.1
Porphyromonas gingivalis W50	Bacteroidetes	Bacteroidia	Bacteroidales	Porphyromonadaceae	Porphyromonas	Porphyromonas gingivalis	104	2242062	oral cavity, human	PRJNA78905	SAMN00792205	GCA_000271945.1	GCF_000271945.1
Porphyromonas gingivalis W83	Bacteroidetes	Bacteroidia	Bacteroidales	Porphyromonadaceae	Porphyromonas	Porphyromonas gingivalis	1	2343476	oral cavity, human	PRJNA48	SAMN02603720	GCA_000007585.1	GCF_000007585.1
Porphyromonas gingivalis WW2096	Bacteroidetes	Bacteroidia	Bacteroidales	Porphyromonadaceae	Porphyromonas	Porphyromonas gingivalis	116	2333958	subgingival plaque, human	PRJNA401301	SAMN07602650	GCA_002529425.1	GCF_002529425.1
Porphyromonas gingivalis WW2842	Bacteroidetes	Bacteroidia	Bacteroidales	Porphyromonadaceae	Porphyromonas	Porphyromonas gingivalis	95	2250271	subgingival plaque, human	PRJNA401301	SAMN07602651	GCA_002529375.1	GCF_002529375.1
Porphyromonas gingivalis WW2866	Bacteroidetes	Bacteroidia	Bacteroidales	Porphyromonadaceae	Porphyromonas	Porphyromonas gingivalis	123	2314500	subgingival plaque, human	PRJNA401301	SAMN07602652	GCA_002529185.1	GCF_002529185.1
Porphyromonas gingivalis WW2881	Bacteroidetes	Bacteroidia	Bacteroidales	Porphyromonadaceae	Porphyromonas	Porphyromonas gingivalis	484	2478925	subgingival plaque, human	PRJNA401301	SAMN07602653	GCA_002529215.1	GCF_002529215.1
Porphyromonas gingivalis WW2885	Bacteroidetes	Bacteroidia	Bacteroidales	Porphyromonadaceae	Porphyromonas	Porphyromonas gingivalis	196	2402406	subgingival plaque, human	PRJNA401301	SAMN07602654	GCA_002529355.1	GCF_002529355.1
Porphyromonas gingivalis WW2903	Bacteroidetes	Bacteroidia	Bacteroidales	Porphyromonadaceae	Porphyromonas	Porphyromonas gingivalis	115	2377665	subgingival plaque, human	PRJNA401301	SAMN07602655	GCA_002529155.1	GCF_002529155.1
Porphyromonas gingivalis WW2931	Bacteroidetes	Bacteroidia	Bacteroidales	Porphyromonadaceae	Porphyromonas	Porphyromonas gingivalis	103	2319756	subgingival plaque, human	PRJNA401301	SAMN07602656	GCA_002529285.1	GCF_002529285.1
Porphyromonas gingivalis WW2952	Bacteroidetes	Bacteroidia	Bacteroidales	Porphyromonadaceae	Porphyromonas	Porphyromonas gingivalis	162	2314846	subgingival plaque, human	PRJNA401301	SAMN07602657	GCA_002529345.1	GCF_002529345.1
Porphyromonas gingivalis WW3039	Bacteroidetes	Bacteroidia	Bacteroidales	Porphyromonadaceae	Porphyromonas	Porphyromonas gingivalis	132	2334097	subgingival plaque, human	PRJNA401301	SAMN07602660	GCA_002529145.1	GCF_002529145.1
Porphyromonas gingivalis WW3040	Bacteroidetes	Bacteroidia	Bacteroidales	Porphyromonadaceae	Porphyromonas	Porphyromonas gingivalis	122	2218119	subgingival plaque, human	PRJNA401301	SAMN07602658	GCA_002529235.1	GCF_002529235.1
Porphyromonas gingivalis WW3102	Bacteroidetes	Bacteroidia	Bacteroidales	Porphyromonadaceae	Porphyromonas	Porphyromonas gingivalis	149	2293608	subgingival plaque, human	PRJNA401301	SAMN07602659	GCA_002529365.1	GCF_002529365.1
Porphyromonas gingivalis WW5019	Bacteroidetes	Bacteroidia	Bacteroidales	Porphyromonadaceae	Porphyromonas	Porphyromonas gingivalis	149	2307097	subgingival plaque, human	PRJNA401301	SAMN07602661	GCA_002529205.1	GCF_002529205.1
Porphyromonas gingivalis WW5127	Bacteroidetes	Bacteroidia	Bacteroidales	Porphyromonadaceae	Porphyromonas	Porphyromonas gingivalis	119	2367137	subgingival plaque, human	PRJNA401301	SAMN07602662	GCA_002529125.1	GCF_002529125.1
Porphyromonas gingivicanis COT-022 OH1391	Bacteroidetes	Bacteroidia	Bacteroidales	Porphyromonadaceae	Porphyromonas	Porphyromonas gingivicanis	19	1983480	oral cavity, dog	PRJNA253605	SAMN03004338	GCA_000769135.1	GCF_000769135.1
Porphyromonas gingivicanis JCM 15907	Bacteroidetes	Bacteroidia	Bacteroidales	Porphyromonadaceae	Porphyromonas	Porphyromonas gingivicanis	35	2054250	oral cavity, dog	PRJDB614	SAMD00009315	GCA_000614585.1	GCF_000614585.1
Porphyromonas gulae COT-052 OH1355	Bacteroidetes	Bacteroidia	Bacteroidales	Porphyromonadaceae	Porphyromonas	Porphyromonas gulae	40	2340299	oral cavity, dog	PRJNA253612	SAMN03002891	GCA_000769385.1	GCF_000769385.1
Bacteroides uniformis 2789STDY5834847	Bacteroidetes	Bacteroidia	Bacteroidales	Bacteroidaceae	Bacteroides	Bacteroides uniformis	20	4883234	feces, human	PRJEB10915	SAMEA3545313	GCA_001406135.1	GCF_001406135.1
Porphyromonas gulae COT-052 OH2179	Bacteroidetes	Bacteroidia	Bacteroidales	Porphyromonadaceae	Porphyromonas	Porphyromonas gulae	26	2442276	oral cavity, dog	PRJNA253702	SAMN03002870	GCA_000768765.1	GCF_000768765.1
Porphyromonas gulae COT-052 OH2199	Bacteroidetes	Bacteroidia	Bacteroidales	Porphyromonadaceae	Porphyromonas	Porphyromonas gulae	92	2373804	oral cavity, dog	PRJNA253704	SAMN03002871	GCA_000971515.1	GCF_000971515.1
Porphyromonas gulae COT-052 OH2857	Bacteroidetes	Bacteroidia	Bacteroidales	Porphyromonadaceae	Porphyromonas	Porphyromonas gulae	53	2333447	oral cavity, dog	PRJNA253616	SAMN03004269	GCA_000769095.1	GCF_000769095.1
Porphyromonas gulae COT-052 OH3439	Bacteroidetes	Bacteroidia	Bacteroidales	Porphyromonadaceae	Porphyromonas	Porphyromonas gulae	163	2588710	oral cavity, dog	PRJNA253708	SAMN03002872	GCA_000768775.1	GCF_000768775.1
Porphyromonas gulae COT-052 OH3471	Bacteroidetes	Bacteroidia	Bacteroidales	Porphyromonadaceae	Porphyromonas	Porphyromonas gulae	44	2371923	oral cavity, dog	PRJNA253610	SAMN03002889	GCA_000768915.1	GCF_000768915.1
Porphyromonas gulae COT-052 OH3498	Bacteroidetes	Bacteroidia	Bacteroidales	Porphyromonadaceae	Porphyromonas	Porphyromonas gulae	71	2252877	oral cavity, dog	PRJNA253709	SAMN03002873	GCA_000769475.1	GCF_000769475.1
Porphyromonas gulae COT-052 OH3856	Bacteroidetes	Bacteroidia	Bacteroidales	Porphyromonadaceae	Porphyromonas	Porphyromonas gulae	31	2388563	oral cavity, dog	PRJNA253619	SAMN03004272	GCA_000765945.1	GCF_000765945.1
Porphyromonas gulae COT-052 OH4119	Bacteroidetes	Bacteroidia	Bacteroidales	Porphyromonadaceae	Porphyromonas	Porphyromonas gulae	52	2287426	oral cavity, dog	PRJNA253710	SAMN03002874	GCA_000768835.1	GCF_000768835.1
Porphyromonas gulae DSM 15663	Bacteroidetes	Bacteroidia	Bacteroidales	Porphyromonadaceae	Porphyromonas	Porphyromonas gulae	63	2315387	gingival sulcus. wolf	PRJNA181368	SAMN02441674	GCA_000378065.1	GCF_000378065.1
Porphyromonas gulae OH3161B	Bacteroidetes	Bacteroidia	Bacteroidales	Porphyromonadaceae	Porphyromonas	Porphyromonas gulae	47	2335601	oral cavity, dog	PRJNA253706	SAMN03004334	GCA_000769015.1	GCF_000769015.1
Porphyromonas KLE 1280	Bacteroidetes	Bacteroidia	Bacteroidales	Porphyromonadaceae	Porphyromonas	Porphyromonas sp.	7	2204202	dental plaque, human	PRJNA64723	SAMN02849569	GCA_000700805.1	GCF_000700805.1
Porphyromonas levii AF0918	Bacteroidetes	Bacteroidia	Bacteroidales	Porphyromonadaceae	Porphyromonas	Porphyromonas levii	364	2441726	uterine swab, dairy cow	PRJNA528971	SAMN11251607	GCA_004551515.1	GCF_004551515.1
Porphyromonas levii AF5678	Bacteroidetes	Bacteroidia	Bacteroidales	Porphyromonadaceae	Porphyromonas	Porphyromonas levii	468	2353351	uterine swab, dairy cow	PRJNA528971	SAMN11251608	GCA_004551505.1	GCF_004551505.1
Porphyromonas levii DSM 23370	Bacteroidetes	Bacteroidia	Bacteroidales	Porphyromonadaceae	Porphyromonas	Porphyromonas levii	124	2516477	bovine rumen, cattle	PRJNA165421	SAMN02256439	GCA_000379925.1	GCF_000379925.1
Porphyromonas loveana DSM 28520	Bacteroidetes	Bacteroidia	Bacteroidales	Porphyromonadaceae	Porphyromonas	Porphyromonas loveana	39	2275291	oral cavity, musky rat-kangaroo	PRJNA439849	SAMN08769565	GCA_003096695.1	GCF_003096695.1
Porphyromonas macacae COT-192 OH2631	Bacteroidetes	Bacteroidia	Bacteroidales	Porphyromonadaceae	Porphyromonas	Porphyromonas macacae	48	2313874	oral cavity, dog	PRJNA253705	SAMN03004274	GCA_000769055.1	GCF_000769055.1
Porphyromonas macacae COT-192 OH2859	Bacteroidetes	Bacteroidia	Bacteroidales	Porphyromonadaceae	Porphyromonas	Porphyromonas macacae	32	2363316	oral cavity, dog	PRJNA253617	SAMN03004342	GCA_000769035.1	GCF_000769035.1
Porphyromonas macacae DSM 20710	Bacteroidetes	Bacteroidia	Bacteroidales	Porphyromonadaceae	Porphyromonas	Porphyromonas macacae	31	2214526	periodontal pocket, monkey	PRJNA165423	SAMN02256414	GCA_000379945.1	GCF_000379945.1
Porphyromonas macacae JCM 15984	Bacteroidetes	Bacteroidia	Bacteroidales	Porphyromonadaceae	Porphyromonas	Porphyromonas macacae	69	2324569	skin abscess, cat	PRJDB609	SAMD00016764	GCA_000614385.1	GCF_000614385.1
Porphyromonas macacae NCTC11632	Bacteroidetes	Bacteroidia	Bacteroidales	Porphyromonadaceae	Porphyromonas	Porphyromonas macacae	6	2449807	skin abscess, cat	PRJEB6403	SAMEA104167217	GCA_900454765.1	GCF_900454765.1
Porphyromonas macacae NCTC13100	Bacteroidetes	Bacteroidia	Bacteroidales	Porphyromonadaceae	Porphyromonas	Porphyromonas macacae	5	2328809	periodontal pocket, monkey	PRJEB6403	SAMEA101154418	GCA_900454825.1	GCF_900454825.1
Porphyromonas somerae DSM 23386	Bacteroidetes	Bacteroidia	Bacteroidales	Porphyromonadaceae	Porphyromonas	Porphyromonas somerae	95	2356678	leg ulcer, human	PRJNA165425	SAMN02256491	GCA_000372405.1	GCF_000372405.1
Porphyromonas somerae KA00683	Bacteroidetes	Bacteroidia	Bacteroidales	Porphyromonadaceae	Porphyromonas	Porphyromonas somerae	62	2355383	vagina, human	PRJNA272077	SAMN03854412	GCA_001553215.1	GCF_001553215.1
Porphyromonas uenonis 60-3	Bacteroidetes	Bacteroidia	Bacteroidales	Porphyromonadaceae	Porphyromonas	Porphyromonas uenonis	250	2242885	vaginal, human	PRJNA34101	SAMN00002220	GCA_000174775.1	GCF_000174775.1
Porphyromonas uenonis DSM 23387	Bacteroidetes	Bacteroidia	Bacteroidales	Porphyromonadaceae	Porphyromonas	Porphyromonas uenonis	29	2254407	sacral decubitus ulcer, human	PRJNA200603	SAMN02440769	GCA_000482365.1	GCF_000482365.1
Porphyromonas W7784	Bacteroidetes	Bacteroidia	Bacteroidales	Porphyromonadaceae	Porphyromonas	Porphyromonas sp.	38	2158216	Dental plaque biofilm	PRJNA173940	SAMN02436880	GCA_000467855.2	GCF_000467855.2
Bacteroides vulgatus 2789STDY5834842	Bacteroidetes	Bacteroidia	Bacteroidales	Bacteroidaceae	Bacteroides	Bacteroides vulgatus	88	5048219	feces, human	PRJEB10915	SAMEA3545308	GCA_001404375.1	GCF_001404375.1
Prevotella albensis DSM 11370	Bacteroidetes	Bacteroidia	Bacteroidales	Prevotellaceae	Prevotella	Prevotella albensis	44	2668851	sheep rumen	PRJNA195800	SAMN02440641	GCA_000426565.1	GCF_000426565.1
Prevotella amnii CRIS 21A-A	Bacteroidetes	Bacteroidia	Bacteroidales	Prevotellaceae	Prevotella	Prevotella amnii	117	2415558	amniotic fluid, human	PRJNA40671	SAMN00003364	GCA_000177355.1	GCF_000177355.1
Prevotella amnii DNF00058	Bacteroidetes	Bacteroidia	Bacteroidales	Prevotellaceae	Prevotella	Prevotella amnii	179	2450252	vagina, human	PRJNA219662	SAMN02850963	GCA_000759315.1	GCF_000759315.1
Prevotella amnii DNF00307	Bacteroidetes	Bacteroidia	Bacteroidales	Prevotellaceae	Prevotella	Prevotella amnii	112	2378563	vagina, human	PRJNA246504	SAMN04324898	GCA_001553225.1	GCF_001553225.1
Prevotella amnii DSM 23384	Bacteroidetes	Bacteroidia	Bacteroidales	Prevotellaceae	Prevotella	Prevotella amnii	77	2391937	amniotic fluid, human	PRJNA182435	SAMN02440476	GCA_000378745.1	GCF_000378745.1
Prevotella aurantiaca JCM 15754	Bacteroidetes	Bacteroidia	Bacteroidales	Prevotellaceae	Prevotella	Prevotella aurantiaca	148	3002170	periodontal pocket, human	PRJDB596	SAMD00012187	GCA_000614025.1	GCF_000614025.1
Prevotella baroniae DSM 16972	Bacteroidetes	Bacteroidia	Bacteroidales	Prevotellaceae	Prevotella	Prevotella baroniae	47	3128717	endodontic lesions, human	PRJNA195801	SAMN02440845	GCA_000426585.1	GCF_000426585.1
Prevotella baroniae F0067	Bacteroidetes	Bacteroidia	Bacteroidales	Prevotellaceae	Prevotella	Prevotella baroniae	44	3024338	oral, human	PRJNA78601	SAMN00828753	GCA_000468635.1	GCF_000468635.1
Prevotella bergensis DSM 17361	Bacteroidetes	Bacteroidia	Bacteroidales	Prevotellaceae	Prevotella	Prevotella bergensis	30	3273670	soft tissue abscess, human	PRJNA34637	SAMN00139193	GCA_000160535.1	GCF_000160535.1
Prevotella bivia 700 PDEN	Bacteroidetes	Bacteroidia	Bacteroidales	Prevotellaceae	Prevotella	Prevotella bivia	354	2386762	fluid, human	PRJNA267549	SAMN03197905	GCA_001065995.1	GCF_001065995.1
Prevotella bivia DNF00188	Bacteroidetes	Bacteroidia	Bacteroidales	Prevotellaceae	Prevotella	Prevotella bivia	158	2527024	vagina, human	PRJNA187523	SAMN02850947	GCA_000759045.1	GCF_000759045.1
Prevotella bivia DNF00320	Bacteroidetes	Bacteroidia	Bacteroidales	Prevotellaceae	Prevotella	Prevotella bivia	179	2584224	vagina, human	PRJNA219665	SAMN02850966	GCA_000759245.1	GCF_000759245.1
Prevotella bivia DNF00650	Bacteroidetes	Bacteroidia	Bacteroidales	Prevotellaceae	Prevotella	Prevotella bivia	173	2408181	vagina, human	PRJNA219670	SAMN02850971	GCA_000759165.1	GCF_000759165.1
Prevotella bivia DSM 20514	Bacteroidetes	Bacteroidia	Bacteroidales	Prevotellaceae	Prevotella	Prevotella bivia	3	2521238	endometrium, human	PRJNA50753	SAMN02261368	GCA_000262545.1	GCF_000262545.1
Prevotella bivia GED7760C	Bacteroidetes	Bacteroidia	Bacteroidales	Prevotellaceae	Prevotella	Prevotella bivia	127	2459295	vagina, human	PRJNA272110	SAMN03854476	GCA_001546565.2	GCF_001546565.2
Prevotella bivia GED7880	Bacteroidetes	Bacteroidia	Bacteroidales	Prevotellaceae	Prevotella	Prevotella bivia	114	2579172	vagina, human	PRJNA272094	SAMN03854509	GCA_001574405.1	GCF_001574405.1
Prevotella bivia JCVIHMP010	Bacteroidetes	Bacteroidia	Bacteroidales	Prevotellaceae	Prevotella	Prevotella bivia	121	2424432	vagina, human	PRJNA31377	SAMN00008342	GCA_000177315.1	GCF_000177315.1
Prevotella brevis ATCC 19188	Bacteroidetes	Bacteroidia	Bacteroidales	Prevotellaceae	Prevotella	Prevotella brevis	32	3492520	rumen, cow	PRJNA223126	SAMN02744010	GCA_000621725.1	GCF_000621725.1
Prevotella brevis P6B11	Bacteroidetes	Bacteroidia	Bacteroidales	Prevotellaceae	Prevotella	Prevotella brevis	22	3216972	rumen, cow	PRJNA223450	SAMN02744007	GCA_000621825.1	GCF_000621825.1
Prevotella brunnea A2672	Bacteroidetes	Bacteroidia	Bacteroidales	Prevotellaceae	Prevotella	Prevotella brunnea	114	2585079	wound swab, human	PRJNA516668	SAMN10793699	GCA_008016795.1	GCF_008016795.1
Prevotella bryantii B14	Bacteroidetes	Bacteroidia	Bacteroidales	Prevotellaceae	Prevotella	Prevotella bryantii	98	3592891	rumen, cow	PRJNA47067	SAMN02436639	GCA_000179055.1	GCF_000179055.1
Prevotella bryantii C21a	Bacteroidetes	Bacteroidia	Bacteroidales	Prevotellaceae	Prevotella	Prevotella bryantii	22	3249285	rumen, cow	PRJNA185731	SAMN02441482	GCA_000424605.1	GCF_000424605.1
Prevotella bryantii FB3001	Bacteroidetes	Bacteroidia	Bacteroidales	Prevotellaceae	Prevotella	Prevotella bryantii	23	3296581	rumen, cow	PRJEB16184	SAMN04487899	GCA_900103315.1	GCF_900103315.1
Prevotella bryantii KHPX14	Bacteroidetes	Bacteroidia	Bacteroidales	Prevotellaceae	Prevotella	Prevotella bryantii	21	3334969	rumen, cow	PRJEB16644	SAMN05216455	GCA_900107655.1	GCF_900107655.1
Prevotella bryantii TC1-1	Bacteroidetes	Bacteroidia	Bacteroidales	Prevotellaceae	Prevotella	Prevotella bryantii	74	3443292	rumen	PRJNA396820	SAMN07431222	GCA_002251425.1	GCF_002251425.1
Prevotella buccae 1205 PDEN	Bacteroidetes	Bacteroidia	Bacteroidales	Prevotellaceae	Prevotella	Prevotella buccae	970	3109032	human	PRJNA267549	SAMN03197167	GCA_001062315.1	GCF_001062315.1
Prevotella buccae ATCC 33574	Bacteroidetes	Bacteroidia	Bacteroidales	Prevotellaceae	Prevotella	Prevotella buccae	21	3284105	gingival crevices, human	PRJNA51491	SAMN00216833	GCA_000184945.1	GCF_000184945.1
Prevotella buccae D17	Bacteroidetes	Bacteroidia	Bacteroidales	Prevotellaceae	Prevotella	Prevotella buccae	84	3357950	oral cavity, human	PRJNA38737	SAMN02463748	GCA_000162455.1	GCF_000162455.1
Prevotella buccae NCTC13063	Bacteroidetes	Bacteroidia	Bacteroidales	Prevotellaceae	Prevotella	Prevotella buccae	3	3122366	soil	PRJEB6403	SAMEA104224811	GCA_900454855.1	GCF_900454855.1
Prevotella buccalis ATCC 35310	Bacteroidetes	Bacteroidia	Bacteroidales	Prevotellaceae	Prevotella	Prevotella buccalis	118	3033961	dental plaque, human	PRJNA40669	SAMN00003363	GCA_000177075.1	GCF_000177075.1
Prevotella buccalis DNF00853	Bacteroidetes	Bacteroidia	Bacteroidales	Prevotellaceae	Prevotella	Prevotella buccalis	97	2954213	vagina, human	PRJNA219672	SAMN02850973	GCA_000759185.1	GCF_000759185.1
Prevotella buccalis DNF00985	Bacteroidetes	Bacteroidia	Bacteroidales	Prevotellaceae	Prevotella	Prevotella buccalis	102	2756480	vagina, human	PRJNA219677	SAMN02850977	GCA_000759265.1	GCF_000759265.1
Prevotella buccalis UMB0536	Bacteroidetes	Bacteroidia	Bacteroidales	Prevotellaceae	Prevotella	Prevotella buccalis	40	3231435	catheter, human	PRJNA316969	SAMN07511427	GCA_002884635.1	GCF_002884635.1
Prevotella colorans DSM 100333	Bacteroidetes	Bacteroidia	Bacteroidales	Prevotellaceae	Prevotella	Prevotella colorans	61	2936680	wound swab, human	PRJNA439846	SAMN08769562	GCA_003096815.1	GCF_003096815.1
Prevotella conceptionensis 9403948	Bacteroidetes	Bacteroidia	Bacteroidales	Prevotellaceae	Prevotella	Prevotella conceptionensis	102	4080115		PRJEB56	SAMEA2272768	GCA_000312305.1	GCF_000312305.1
Prevotella copri AF10-17	Bacteroidetes	Bacteroidia	Bacteroidales	Prevotellaceae	Prevotella	Prevotella copri	146	3692512	feces, human	PRJNA482748	SAMN09734200	GCA_003465495.1	GCF_003465495.1
Prevotella copri AF11-14	Bacteroidetes	Bacteroidia	Bacteroidales	Prevotellaceae	Prevotella	Prevotella copri	125	3836054	feces, human	PRJNA482748	SAMN09734207	GCA_003465445.1	GCF_003465445.1
Prevotella copri AF12-50	Bacteroidetes	Bacteroidia	Bacteroidales	Prevotellaceae	Prevotella	Prevotella copri	120	3912809	feces, human	PRJNA482748	SAMN09734223	GCA_003464975.1	GCF_003464975.1
Prevotella copri AF15-25	Bacteroidetes	Bacteroidia	Bacteroidales	Prevotellaceae	Prevotella	Prevotella copri	144	3784859	feces, human	PRJNA482748	SAMN09734282	GCA_003465215.1	GCF_003465215.1
Prevotella copri AF24-12	Bacteroidetes	Bacteroidia	Bacteroidales	Prevotellaceae	Prevotella	Prevotella copri	150	3868997	feces, human	PRJNA482748	SAMN09734458	GCA_003459205.1	GCF_003459205.1
Prevotella copri AF29-19	Bacteroidetes	Bacteroidia	Bacteroidales	Prevotellaceae	Prevotella	Prevotella copri	122	3693028	feces, human	PRJNA482748	SAMN09734557	GCA_003457655.1	GCF_003457655.1
Prevotella copri AF38-11	Bacteroidetes	Bacteroidia	Bacteroidales	Prevotellaceae	Prevotella	Prevotella copri	114	3686043	feces, human	PRJNA482748	SAMN09734673	GCA_003474655.1	GCF_003474655.1
Prevotella copri AM16-54	Bacteroidetes	Bacteroidia	Bacteroidales	Prevotellaceae	Prevotella	Prevotella copri	150	3862109	feces, human	PRJNA482748	SAMN09734839	GCA_003471795.1	GCF_003471795.1
Prevotella copri AM22-1	Bacteroidetes	Bacteroidia	Bacteroidales	Prevotellaceae	Prevotella	Prevotella copri	185	3756228	feces, human	PRJNA482748	SAMN09734897	GCA_003471195.1	GCF_003471195.1
Prevotella copri AM42-23AC	Bacteroidetes	Bacteroidia	Bacteroidales	Prevotellaceae	Prevotella	Prevotella copri	132	3986027	feces, human	PRJNA482748	SAMN09736550	GCA_003467935.1	GCF_003467935.1
Prevotella copri BU4165	Bacteroidetes	Bacteroidia	Bacteroidales	Prevotellaceae	Prevotella	Prevotella copri	139	3700791	feces, human	PRJNA559898	SAMN12583292	GCA_009494485.1	GCF_009494485.1
Prevotella copri BVe4116	Bacteroidetes	Bacteroidia	Bacteroidales	Prevotellaceae	Prevotella	Prevotella copri	94	3569388	feces, human	PRJNA559898	SAMN12583253	GCA_009495255.1	GCF_009495255.1
Prevotella copri DSM 18205	Bacteroidetes	Bacteroidia	Bacteroidales	Prevotellaceae	Prevotella	Prevotella copri	27	3512473	feces, human	PRJNA30025	SAMN00008847	GCA_000157935.1	GCF_000157935.1
Prevotella copri iA622	Bacteroidetes	Bacteroidia	Bacteroidales	Prevotellaceae	Prevotella	Prevotella copri	112	3930347	feces, human	PRJNA559898	SAMN12583299	GCA_009494395.1	GCF_009494395.1
Prevotella copri iAA108	Bacteroidetes	Bacteroidia	Bacteroidales	Prevotellaceae	Prevotella	Prevotella copri	111	3819285	feces, human	PRJNA559898	SAMN12583300	GCA_009494365.1	GCF_009494365.1
Prevotella copri iAK1212	Bacteroidetes	Bacteroidia	Bacteroidales	Prevotellaceae	Prevotella	Prevotella copri	96	3501703	feces, human	PRJNA559898	SAMN12583302	GCA_009494335.1	GCF_009494335.1
Prevotella copri iAP1319	Bacteroidetes	Bacteroidia	Bacteroidales	Prevotellaceae	Prevotella	Prevotella copri	87	3836577	feces, human	PRJNA559898	SAMN12583313	GCA_009494145.1	GCF_009494145.1
Prevotella copri iAQ1144	Bacteroidetes	Bacteroidia	Bacteroidales	Prevotellaceae	Prevotella	Prevotella copri	174	3808587	feces, human	PRJNA559898	SAMN12583317	GCA_009494055.1	GCF_009494055.1
Prevotella copri iAU3127	Bacteroidetes	Bacteroidia	Bacteroidales	Prevotellaceae	Prevotella	Prevotella copri	199	3759906	feces, human	PRJNA559898	SAMN12583257	GCA_009495155.1	GCF_009495155.1
Prevotella copri iK21316	Bacteroidetes	Bacteroidia	Bacteroidales	Prevotellaceae	Prevotella	Prevotella copri	129	3583197	feces, human	PRJNA559898	SAMN12583261	GCA_009495055.1	GCF_009495055.1
Prevotella copri Indica	Bacteroidetes	Bacteroidia	Bacteroidales	Prevotellaceae	Prevotella	Prevotella copri	88	3920563	feces, human	PRJNA393007	SAMN07313576	GCA_002224675.1	GCF_002224675.1
Prevotella copri iP105	Bacteroidetes	Bacteroidia	Bacteroidales	Prevotellaceae	Prevotella	Prevotella copri	209	4256317	feces, human	PRJNA559898	SAMN12583260	GCA_009495075.1	GCF_009495075.1
Prevotella copri iT211	Bacteroidetes	Bacteroidia	Bacteroidales	Prevotellaceae	Prevotella	Prevotella copri	86	3397475	feces, human	PRJNA559898	SAMN12583326	GCA_009493835.1	GCF_009493835.1
Prevotella copri LKV-178-WT-2C	Bacteroidetes	Bacteroidia	Bacteroidales	Prevotellaceae	Prevotella	Prevotella copri	77	3513342	feces, swine	PRJNA561470	SAMN12619160	GCA_009695805.1	GCF_009695805.1
Prevotella copri OM06-11	Bacteroidetes	Bacteroidia	Bacteroidales	Prevotellaceae	Prevotella	Prevotella copri	116	3612475	feces, human	PRJNA482748	SAMN09736814	GCA_003438885.1	GCF_003438885.1
Prevotella copri TF06-40	Bacteroidetes	Bacteroidia	Bacteroidales	Prevotellaceae	Prevotella	Prevotella copri	100	3693570	feces, human	PRJNA482748	SAMN09736895	GCA_003437315.1	GCF_003437315.1
Prevotella corporis DSM 18810	Bacteroidetes	Bacteroidia	Bacteroidales	Prevotellaceae	Prevotella	Prevotella corporis	84	2800206	cervical swab, human	PRJNA188808	SAMN02441145	GCA_000430525.1	GCF_000430525.1
Prevotella corporis MJR7716	Bacteroidetes	Bacteroidia	Bacteroidales	Prevotellaceae	Prevotella	Prevotella corporis	177	2859509	vagina, human	PRJNA272118	SAMN03854413	GCA_001546595.1	GCF_001546595.1
Prevotella dentalis DSM 3688	Bacteroidetes	Bacteroidia	Bacteroidales	Prevotellaceae	Prevotella	Prevotella dentalis	25	3286469	oral cavity, human	PRJNA64735	SAMN00262626	GCA_000220215.1	GCF_000220215.1
Prevotella dentasini JCM 15908	Bacteroidetes	Bacteroidia	Bacteroidales	Prevotellaceae	Prevotella	Prevotella dentasini	41	2546609	oral cavity, donkey	PRJDB597	SAMD00015869	GCA_000614065.1	GCF_000614065.1
Prevotella denticola CRIS 18C-A	Bacteroidetes	Bacteroidia	Bacteroidales	Prevotellaceae	Prevotella	Prevotella denticola	121	3177783	vagina, human	PRJNA61825	SAMN00195201	GCA_000191765.2	GCF_000191765.1
Prevotella denticola DNF00960	Bacteroidetes	Bacteroidia	Bacteroidales	Prevotellaceae	Prevotella	Prevotella denticola	126	3050207	vagina, human	PRJNA219676	SAMN02850976	GCA_000759205.1	GCF_000759205.1
Prevotella denticola DSM 20614	Bacteroidetes	Bacteroidia	Bacteroidales	Prevotellaceae	Prevotella	Prevotella denticola	57	3056806	dental plaque, human	PRJNA195802	SAMN02440901	GCA_000421205.1	GCF_000421205.1
Prevotella denticola F0289	Bacteroidetes	Bacteroidia	Bacteroidales	Prevotellaceae	Prevotella	Prevotella denticola	1	2937589	oral cavity, human	PRJNA49293	SAMN00031760	GCA_000193395.1	GCF_000193395.1
Prevotella denticola KCOM 1525	Bacteroidetes	Bacteroidia	Bacteroidales	Prevotellaceae	Prevotella	Prevotella denticola	2	2893847	periapical abscess, human	PRJNA485030	SAMN09781058	GCA_003515045.1	GCF_003515045.1
Prevotella denticola NCTC13067	Bacteroidetes	Bacteroidia	Bacteroidales	Prevotellaceae	Prevotella	Prevotella denticola	3	3171703	dental plaque, human	PRJEB6403	SAMEA4535751	GCA_900454835.1	GCF_900454835.1
Prevotella disiens ATCC 29426	Bacteroidetes	Bacteroidia	Bacteroidales	Prevotellaceae	Prevotella	Prevotella disiens	261	2698537	urogenital tract, human	PRJNA181042	SAMN02436748	GCA_000467875.1	GCF_000467875.1
Prevotella disiens DNF00882	Bacteroidetes	Bacteroidia	Bacteroidales	Prevotellaceae	Prevotella	Prevotella disiens	298	2832207	vagina, human	PRJNA219674	SAMN02850974	GCA_000759225.1	GCF_000759225.1
Prevotella disiens FB035-09AN	Bacteroidetes	Bacteroidia	Bacteroidales	Prevotellaceae	Prevotella	Prevotella disiens	78	3003828	vagina, human	PRJNA51065	SAMN00100749	GCA_000179675.1	GCF_000179675.1
Prevotella disiens NCTC11157	Bacteroidetes	Bacteroidia	Bacteroidales	Prevotellaceae	Prevotella	Prevotella disiens	6	3051352	vaginal abscess, human	PRJEB6403	SAMEA80458918	GCA_900454955.1	GCF_900454955.1
Prevotella disiens TF09-12	Bacteroidetes	Bacteroidia	Bacteroidales	Prevotellaceae	Prevotella	Prevotella disiens	313	2802641	feces, human	PRJNA482748	SAMN09736923	GCA_003437625.1	GCF_003437625.1
Prevotella enoeca F0113	Bacteroidetes	Bacteroidia	Bacteroidales	Prevotellaceae	Prevotella	Prevotella enoeca	1	2861432	subgingival, human	PRJNA282954	SAMN04260158	GCA_001444445.1	GCF_001444445.1
Prevotella enoeca JCM 12259	Bacteroidetes	Bacteroidia	Bacteroidales	Prevotellaceae	Prevotella	Prevotella enoeca	117	2784020	subgingival, human	PRJDB563	SAMD00011231	GCA_000613405.1	GCF_000613405.1
Prevotella F0108	Bacteroidetes	Bacteroidia	Bacteroidales	Prevotellaceae	Prevotella	Prevotella sp.	61	4099098	Subgingival oral biofilm, human	PRJNA38521	SAMN02595329	GCA_000162415.1	GCF_000162415.1
Prevotella F0295	Bacteroidetes	Bacteroidia	Bacteroidales	Prevotellaceae	Prevotella	Prevotella sp.	39	3635499	Oral cavity	PRJNA38731	SAMN00216890	GCA_000163495.1	GCF_000163495.1
Prevotella falsenii JCM 15124	Bacteroidetes	Bacteroidia	Bacteroidales	Prevotellaceae	Prevotella	Prevotella falsenii	92	2800241	dental plaque, monkey	PRJDB592	SAMD00004645	GCA_000613945.1	GCF_000613945.1
Prevotella fusca JCM 17724	Bacteroidetes	Bacteroidia	Bacteroidales	Prevotellaceae	Prevotella	Prevotella fusca	116	3173817	oral cavity, human	PRJDB605	SAMD00011176	GCA_000614245.1	GCF_000614245.1
Prevotella histicola DNF00424	Bacteroidetes	Bacteroidia	Bacteroidales	Prevotellaceae	Prevotella	Prevotella histicola	109	3059956	vagina, human	PRJNA219666	SAMN02850967	GCA_000759075.1	GCF_000759075.1
Prevotella histicola F0411	Bacteroidetes	Bacteroidia	Bacteroidales	Prevotellaceae	Prevotella	Prevotella histicola	17	2992428	oral cavity, human	PRJNA49883	SAMN02463875	GCA_000234055.1	GCF_000234055.1
Prevotella ihumii Marseille-P3385	Bacteroidetes	Bacteroidia	Bacteroidales	Prevotellaceae	Prevotella	Prevotella ihumii	19	3323400	feces, human	PRJEB18939	SAMEA48260668	GCA_900155655.1	GCF_900155655.1
Prevotella intermedia 17	Bacteroidetes	Bacteroidia	Bacteroidales	Prevotellaceae	Prevotella	Prevotella intermedia	2	2699437	peridontal pocket, human	PRJNA175	SAMN02603988	GCA_000261025.1	GCF_000261025.1
Prevotella intermedia ATCC 15032	Bacteroidetes	Bacteroidia	Bacteroidales	Prevotellaceae	Prevotella	Prevotella intermedia	58	2848095	oral cavity, human	PRJNA488694	SAMN09939779	GCA_003838285.1	GCF_003838285.1
Prevotella intermedia ATCC 15033	Bacteroidetes	Bacteroidia	Bacteroidales	Prevotellaceae	Prevotella	Prevotella intermedia	58	2849124	oral cavity, human	PRJNA488694	SAMN09939780	GCA_003861325.1	GCF_003861325.1
Prevotella intermedia ATCC 25611	Bacteroidetes	Bacteroidia	Bacteroidales	Prevotellaceae	Prevotella	Prevotella intermedia	22	2573247	empyema, human	PRJNA169798	SAMN02584920	GCA_000519165.1	GCF_000519165.1
Prevotella intermedia ATCC 49046	Bacteroidetes	Bacteroidia	Bacteroidales	Prevotellaceae	Prevotella	Prevotella intermedia	55	2673098	periodontal pocket, human	PRJNA281562	SAMN03494306	GCA_001594285.1	GCF_001594285.1
Prevotella intermedia KCOM 1101	Bacteroidetes	Bacteroidia	Bacteroidales	Prevotellaceae	Prevotella	Prevotella intermedia	4	2905571	subgingival dental plaque, human	PRJNA416230	SAMN07945742	GCA_002753855.1	GCF_002753855.1
Prevotella intermedia KCOM 1107	Bacteroidetes	Bacteroidia	Bacteroidales	Prevotellaceae	Prevotella	Prevotella intermedia	13	2781500	subgingival dental plaque, human	PRJNA386728	SAMN07125721	GCA_002204405.1	GCF_002204405.1
Prevotella intermedia KCOM 1653	Bacteroidetes	Bacteroidia	Bacteroidales	Prevotellaceae	Prevotella	Prevotella intermedia	2	2951033	buccal abscess, human	PRJNA416232	SAMN07945748	GCA_002753835.1	GCF_002753835.1
Prevotella intermedia KCOM 1741	Bacteroidetes	Bacteroidia	Bacteroidales	Prevotellaceae	Prevotella	Prevotella intermedia	2	2928459	subgingival plaque, human	PRJNA417202	SAMN07980911	GCA_002763955.1	GCF_002763955.1
Prevotella intermedia KCOM 1779	Bacteroidetes	Bacteroidia	Bacteroidales	Prevotellaceae	Prevotella	Prevotella intermedia	3	2798400	mandibular osteomyelitis, human	PRJNA417205	SAMN07980927	GCA_002794335.1	GCF_002794335.1
Prevotella intermedia KCOM 1933	Bacteroidetes	Bacteroidia	Bacteroidales	Prevotellaceae	Prevotella	Prevotella intermedia	2	2737112	subgingival dental plaque, human	PRJNA416381	SAMN07955950	GCA_002763845.1	GCF_002763845.1
Prevotella intermedia KCOM 1944	Bacteroidetes	Bacteroidia	Bacteroidales	Prevotellaceae	Prevotella	Prevotella intermedia	2	2813841	subgingival dental plaque, human	PRJNA417207	SAMN07980959	GCA_002763975.1	GCF_002763975.1
Prevotella intermedia KCOM 1945	Bacteroidetes	Bacteroidia	Bacteroidales	Prevotellaceae	Prevotella	Prevotella intermedia	2	3027672	subgingival dental plaque, human	PRJNA416382	SAMN07955951	GCA_002797135.1	GCF_002797135.1
Prevotella intermedia KCOM 1949	Bacteroidetes	Bacteroidia	Bacteroidales	Prevotellaceae	Prevotella	Prevotella intermedia	2	2764740	subgingival dental plaque, human	PRJNA416391	SAMN07955952	GCA_002763715.1	GCF_002763715.1
Prevotella intermedia KCOM 2033	Bacteroidetes	Bacteroidia	Bacteroidales	Prevotellaceae	Prevotella	Prevotella intermedia	1	2777805	subgingival dental plaque, human	PRJNA416397	SAMN07955957	GCA_002763535.1	GCF_002763535.1
Prevotella intermedia KCOM 2069	Bacteroidetes	Bacteroidia	Bacteroidales	Prevotellaceae	Prevotella	Prevotella intermedia	3	2730073	endodontic infection, human	PRJNA417213	SAMN07980961	GCA_002762425.1	GCF_002762425.1
Prevotella intermedia KCOM 2698	Bacteroidetes	Bacteroidia	Bacteroidales	Prevotellaceae	Prevotella	Prevotella intermedia	2	2730832	subgingival dental plaque, human	PRJNA416399	SAMN07955958	GCA_002797155.1	GCF_002797155.1
Prevotella intermedia KCOM 2734	Bacteroidetes	Bacteroidia	Bacteroidales	Prevotellaceae	Prevotella	Prevotella intermedia	2	2949063	subgingival dental plaque, human	PRJNA416401	SAMN07955960	GCA_003265025.1	GCF_003265025.1
Prevotella intermedia KCOM 2832	Bacteroidetes	Bacteroidia	Bacteroidales	Prevotellaceae	Prevotella	Prevotella intermedia	3	3016889	subgingival dental plaque, human	PRJNA416405	SAMN07955963	GCA_002797185.1	GCF_002797185.1
Prevotella intermedia KCOM 2833	Bacteroidetes	Bacteroidia	Bacteroidales	Prevotellaceae	Prevotella	Prevotella intermedia	4	2871118	subgingival dental plaque, human	PRJNA416406	SAMN07955964	GCA_002797175.1	GCF_002797175.1
Prevotella intermedia KCOM 2836	Bacteroidetes	Bacteroidia	Bacteroidales	Prevotellaceae	Prevotella	Prevotella intermedia	1	2760702	subgingival dental plaque, human	PRJNA416409	SAMN07956007	GCA_002763575.1	GCF_002763575.1
Prevotella intermedia KCOM 2837	Bacteroidetes	Bacteroidia	Bacteroidales	Prevotellaceae	Prevotella	Prevotella intermedia	2	2890050	subgingival dental plaque, human	PRJNA416410	SAMN07956008	GCA_002763745.1	GCF_002763745.1
Prevotella intermedia KCOM 2838	Bacteroidetes	Bacteroidia	Bacteroidales	Prevotellaceae	Prevotella	Prevotella intermedia	2	2775833	subgingival dental plaque, human	PRJNA416411	SAMN07956010	GCA_002763785.1	GCF_002763785.1
Prevotella intermedia NCTC13070	Bacteroidetes	Bacteroidia	Bacteroidales	Prevotellaceae	Prevotella	Prevotella intermedia	2	2607163	empyema, human	PRJEB6403	SAMEA4412688	GCA_900455005.1	GCF_900455005.1
Prevotella intermedia OMA14	Bacteroidetes	Bacteroidia	Bacteroidales	Prevotellaceae	Prevotella	Prevotella intermedia	2	3148117	periodontal pocket, human	PRJDB2896	SAMD00017481	GCA_002355195.1	GCF_002355195.1
Prevotella intermedia WW2834	Bacteroidetes	Bacteroidia	Bacteroidales	Prevotellaceae	Prevotella	Prevotella intermedia	126	2804910	subgingival plaque, human	PRJNA401301	SAMN07602649	GCA_002529225.1	GCF_002529225.1
Prevotella intermedia WW414	Bacteroidetes	Bacteroidia	Bacteroidales	Prevotellaceae	Prevotella	Prevotella intermedia	62	2620156	subgingival plaque, human	PRJNA401301	SAMN07602647	GCA_002529435.1	GCF_002529435.1
Prevotella intermedia WW855	Bacteroidetes	Bacteroidia	Bacteroidales	Prevotellaceae	Prevotella	Prevotella intermedia	137	2688123	subgingival plaque, human	PRJNA401301	SAMN07602648	GCA_002529305.1	GCF_002529305.1
Prevotella intermedia ZT	Bacteroidetes	Bacteroidia	Bacteroidales	Prevotellaceae	Prevotella	Prevotella intermedia	168	2790340	oral cavity, human	PRJNA208776	SAMN02212661	GCA_000955645.1	GCF_000955645.1
Prevotella jejuni CD3-33	Bacteroidetes	Bacteroidia	Bacteroidales	Prevotellaceae	Prevotella	Prevotella jejuni	2	3913006	coeliac disease, human	PRJNA224116	SAMN07770260	GCA_002849795.1	GCF_002849795.1
Prevotella jejuni DSM 26989	Bacteroidetes	Bacteroidia	Bacteroidales	Prevotellaceae	Prevotella	Prevotella jejuni	92	3646938	coeliac disease, human	PRJEB21399	SAMN06265364	GCA_900187995.1	GCF_900187995.1
Prevotella koreensis KCOM 3155	Bacteroidetes	Bacteroidia	Bacteroidales	Prevotellaceae	Prevotella	Prevotella koreensis	2	2691540	subgingival plaque, human	PRJNA506504	SAMN10461963	GCA_003977605.1	GCF_003977605.1
Prevotella lascolaii khD1	Bacteroidetes	Bacteroidia	Bacteroidales	Prevotellaceae	Prevotella	Prevotella lascolaii	27	3764309	vagina, human	PRJEB13540	SAMEA3932115	GCA_900079775.1	GCF_900079775.1
Prevotella loescheii ATCC 15930	Bacteroidetes	Bacteroidia	Bacteroidales	Prevotellaceae	Prevotella	Prevotella loescheii	54	3475052	gingival crevice, human	PRJNA198894	SAMN02840639	GCA_000698925.1	GCF_000698925.1
Prevotella maculosa DSM 19339	Bacteroidetes	Bacteroidia	Bacteroidales	Prevotellaceae	Prevotella	Prevotella maculosa	60	3314235	pericoronitis exudate, human	PRJNA187117	SAMN02440499	GCA_000382385.1	GCF_000382385.1
Prevotella maculosa OT 289	Bacteroidetes	Bacteroidia	Bacteroidales	Prevotellaceae	Prevotella	Prevotella maculosa	21	3151214	oral cavity, human	PRJNA64895	SAMN02463943	GCA_000243015.1	GCF_000243015.1
Prevotella marseillensis Marseille-P8229	Bacteroidetes	Bacteroidia	Bacteroidales	Prevotellaceae	Prevotella	Prevotella marseillensis	23	4160700	feces, human	PRJEB29221	SAMEA5131176	GCA_900625065.1	GCF_900625065.1
Prevotella marshii DSM 16973	Bacteroidetes	Bacteroidia	Bacteroidales	Prevotellaceae	Prevotella	Prevotella marshii	11	2559358	oral cavity, human	PRJNA50531	SAMN00117235	GCA_000146675.1	GCF_000146675.1
Prevotella melaninogenica ATCC 25845	Bacteroidetes	Bacteroidia	Bacteroidales	Prevotellaceae	Prevotella	Prevotella melaninogenica	2	3168282	sputum, human	PRJNA224116	SAMN00001916	GCA_000144405.1	GCF_000144405.1
Prevotella melaninogenica D18	Bacteroidetes	Bacteroidia	Bacteroidales	Prevotellaceae	Prevotella	Prevotella melaninogenica	46	3292341	oral cavity, human	PRJNA40045	SAMN02463806	GCA_000163035.1	GCF_000163035.1
Prevotella melaninogenica DNF00666	Bacteroidetes	Bacteroidia	Bacteroidales	Prevotellaceae	Prevotella	Prevotella melaninogenica	553	2976254	vagina, human	PRJNA219671	SAMN02850972	GCA_000759305.1	GCF_000759305.1
Prevotella melaninogenica FDAARGOS 306	Bacteroidetes	Bacteroidia	Bacteroidales	Prevotellaceae	Prevotella	Prevotella melaninogenica	2	3168230	sputum, human	PRJNA231221	SAMN06173319	GCA_002208725.2	GCF_002208725.2
Prevotella melaninogenica FDAARGOS 760	Bacteroidetes	Bacteroidia	Bacteroidales	Prevotellaceae	Prevotella	Prevotella melaninogenica	2	3352987	oral swab, human	PRJNA231221	SAMN11056475	GCA_013267595.1	GCF_013267595.1
Prevotella melaninogenica GAI 07411	Bacteroidetes	Bacteroidia	Bacteroidales	Prevotellaceae	Prevotella	Prevotella melaninogenica	3	3090326	vagina, human	PRJDB5703	SAMD00078755	GCA_003609775.1	GCF_003609775.1
Prevotella micans DSM 21469	Bacteroidetes	Bacteroidia	Bacteroidales	Prevotellaceae	Prevotella	Prevotella micans	50	2435292	oral cavity, human	PRJNA169761	SAMN02441704	GCA_000373705.1	GCF_000373705.1
Prevotella micans F0438	Bacteroidetes	Bacteroidia	Bacteroidales	Prevotellaceae	Prevotella	Prevotella micans	12	2487950	oral cavity, human	PRJNA52087	SAMN02463881	GCA_000243035.1	GCF_000243035.1
Prevotella multiformis DSM 16608	Bacteroidetes	Bacteroidia	Bacteroidales	Prevotellaceae	Prevotella	Prevotella multiformis	25	3057407	oral cavity, human	PRJNA53055	SAMN00253307	GCA_000191065.1	GCF_000191065.1
Prevotella multisaccharivorax DSM 17128	Bacteroidetes	Bacteroidia	Bacteroidales	Prevotellaceae	Prevotella	Prevotella multisaccharivorax	3	3388644	subgingival plaque, human	PRJNA41513	SAMN02256517	GCA_000218235.1	GCF_000218235.1
Prevotella nanceiensis DSM 19126	Bacteroidetes	Bacteroidia	Bacteroidales	Prevotellaceae	Prevotella	Prevotella nanceiensis	12	2650108	blood culture, human	PRJNA165427	SAMN02256415	GCA_000379965.1	GCF_000379965.1
Prevotella nigrescens ATCC 33563	Bacteroidetes	Bacteroidia	Bacteroidales	Prevotellaceae	Prevotella	Prevotella nigrescens	24	2669193	oral cavity, human	PRJNA64737	SAMN00262639	GCA_000220235.1	GCF_000220235.1
Prevotella nigrescens CC14M	Bacteroidetes	Bacteroidia	Bacteroidales	Prevotellaceae	Prevotella	Prevotella nigrescens	35	2986732	colon, human	PRJNA71565	SAMN01162077	GCA_000507825.1	GCF_000507825.1
Prevotella nigrescens F0103	Bacteroidetes	Bacteroidia	Bacteroidales	Prevotellaceae	Prevotella	Prevotella nigrescens	131	3021735	oral cavity, human	PRJNA43119	SAMN02595377	GCA_000336235.1	GCF_000336235.1
Prevotella nigrescens KCOM 1102	Bacteroidetes	Bacteroidia	Bacteroidales	Prevotellaceae	Prevotella	Prevotella nigrescens	8	2837965	subgingival plaque, human	PRJNA386731	SAMN07125733	GCA_002204475.1	GCF_002204475.1
Prevotella nigrescens NCTC9336	Bacteroidetes	Bacteroidia	Bacteroidales	Prevotellaceae	Prevotella	Prevotella nigrescens	5	2715986	oral cavity, human	PRJEB6403	SAMEA103899859	GCA_900454985.1	GCF_900454985.1
Prevotella oralis ATCC 33269	Bacteroidetes	Bacteroidia	Bacteroidales	Prevotellaceae	Prevotella	Prevotella oralis	4	2839537	oral cavity, human	PRJNA51495	SAMN00216885	GCA_000185145.2	GCF_000185145.2
Prevotella oralis CC98A	Bacteroidetes	Bacteroidia	Bacteroidales	Prevotellaceae	Prevotella	Prevotella oralis	6	2990162	colon, human	PRJNA71567	SAMN01162055	GCA_000507905.1	GCF_000507905.1
Prevotella oralis DSM 20702	Bacteroidetes	Bacteroidia	Bacteroidales	Prevotellaceae	Prevotella	Prevotella oralis	17	2812609	peridontal pocket, human	PRJEB18195	SAMN05444288	GCA_900129435.1	GCF_900129435.1
Prevotella oralis HGA0225	Bacteroidetes	Bacteroidia	Bacteroidales	Prevotellaceae	Prevotella	Prevotella oralis	7	2857367	intestinal biopsy, human	PRJNA169459	SAMN02596991	GCA_000413355.1	GCF_000413355.1
Prevotella oris C735	Bacteroidetes	Bacteroidia	Bacteroidales	Prevotellaceae	Prevotella	Prevotella oris	57	3346228	respiratory tract, human	PRJNA42537	SAMN02463839	GCA_000142965.1	GCF_000142965.1
Prevotella oris DSM 18711	Bacteroidetes	Bacteroidia	Bacteroidales	Prevotellaceae	Prevotella	Prevotella oris	46	3063215	gingival sulcus, human	PRJNA178048	SAMN02440460	GCA_000377685.1	GCF_000377685.1
Prevotella oris F0302	Bacteroidetes	Bacteroidia	Bacteroidales	Prevotellaceae	Prevotella	Prevotella oris	18	3251636	oral cavity, human	PRJNA38329	SAMN00008848	GCA_000162915.1	GCF_000162915.1
Prevotella oris NCTC13071	Bacteroidetes	Bacteroidia	Bacteroidales	Prevotellaceae	Prevotella	Prevotella oris	1	3168212	gingival sulcus, human	PRJEB6403	SAMEA4535752	GCA_900637655.1	GCF_900637655.1
Prevotella oryzae DSM 17970	Bacteroidetes	Bacteroidia	Bacteroidales	Prevotellaceae	Prevotella	Prevotella oryzae	1	3287991	rice-plant residue, anoxic field	PRJNA64555	SAMN02849400	GCA_000585355.1	GCF_000585355.1
Prevotella oulorum ATCC 43324	Bacteroidetes	Bacteroidia	Bacteroidales	Prevotellaceae	Prevotella	Prevotella oulorum	63	2840943	gingival crevice, human	PRJEB19556	SAMN02745202	GCA_900167385.1	GCF_900167385.1
Prevotella oulorum F0390	Bacteroidetes	Bacteroidia	Bacteroidales	Prevotellaceae	Prevotella	Prevotella oulorum	16	2805893	oral cavity, human	PRJNA43117	SAMN02463847	GCA_000224615.1	GCF_000224615.1
Prevotella oulorum JCM 14966	Bacteroidetes	Bacteroidia	Bacteroidales	Prevotellaceae	Prevotella	Prevotella oulorum	138	2827758	gingival crevice, human	PRJDB584	SAMD00009236	GCA_000613785.1	GCF_000613785.1
Prevotella pallens ATCC 700821	Bacteroidetes	Bacteroidia	Bacteroidales	Prevotellaceae	Prevotella	Prevotella pallens	40	3127600	oral cavity, human	PRJNA64739	SAMN00262640	GCA_000220255.1	GCF_000220255.1
Prevotella pallens DSM 18710	Bacteroidetes	Bacteroidia	Bacteroidales	Prevotellaceae	Prevotella	Prevotella pallens	80	3053674	oral cavity, human	PRJNA331400	SAMN05444284	GCA_003269195.1	GCF_003269195.1
Prevotella pallens NCTC13043	Bacteroidetes	Bacteroidia	Bacteroidales	Prevotellaceae	Prevotella	Prevotella pallens	7	3108714	oral cavity, human	PRJEB6403	SAMEA104224808	GCA_900454935.1	GCF_900454935.1
Prevotella paludivivens DSM 17968	Bacteroidetes	Bacteroidia	Bacteroidales	Prevotellaceae	Prevotella	Prevotella paludivivens	61	3455832	rice-plant residue, anoxic field	PRJNA169717	SAMN02441031	GCA_000373185.1	GCF_000373185.1
Prevotella pectinovora P4-65	Bacteroidetes	Bacteroidia	Bacteroidales	Prevotellaceae	Prevotella	Prevotella pectinovora	96	3136063	feces, swine	PRJNA272653	SAMN03284260	GCA_000833955.1	GCF_000833955.1
Prevotella pectinovora P4-76	Bacteroidetes	Bacteroidia	Bacteroidales	Prevotellaceae	Prevotella	Prevotella pectinovora	90	3263251	feces, swine	PRJNA272654	SAMN03284261	GCA_000834015.1	GCF_000834015.1
Prevotella pectinovora P5-119	Bacteroidetes	Bacteroidia	Bacteroidales	Prevotellaceae	Prevotella	Prevotella pectinovora	93	3319373	feces, swine	PRJNA272659	SAMN03284263	GCA_000833975.1	GCF_000833975.1
Prevotella pectinovora P5-125	Bacteroidetes	Bacteroidia	Bacteroidales	Prevotellaceae	Prevotella	Prevotella pectinovora	88	3120120	feces, swine	PRJNA272660	SAMN03284264	GCA_000833995.1	GCF_000833995.1
Prevotella pectinovora P5-60	Bacteroidetes	Bacteroidia	Bacteroidales	Prevotellaceae	Prevotella	Prevotella pectinovora	163	3022824	feces, swine	PRJNA272657	SAMN03284262	GCA_000834035.1	GCF_000834035.1
Prevotella phocaeensis SN19	Bacteroidetes	Bacteroidia	Bacteroidales	Prevotellaceae	Prevotella	Prevotella phocaeensis	12	2922118	feces, human	PRJEB12698	SAMEA3869493	GCA_900065875.1	GCF_900065875.1
Prevotella pleuritidis F0068	Bacteroidetes	Bacteroidia	Bacteroidales	Prevotellaceae	Prevotella	Prevotella pleuritidis	51	2709958	oral cavity, human	PRJNA72901	SAMN02436482	GCA_000468135.1	GCF_000468135.1
Prevotella pleuritidis JCM 14110	Bacteroidetes	Bacteroidia	Bacteroidales	Prevotellaceae	Prevotella	Prevotella pleuritidis	49	2560108	pleural fluid, human	PRJDB581	SAMD00012129	GCA_000613725.1	GCF_000613725.1
Prevotella rara 109	Bacteroidetes	Bacteroidia	Bacteroidales	Prevotellaceae	Prevotella	Prevotella rara	85	3788330	feces, human	PRJNA288289	SAMN03797675	GCA_001275135.1	GCF_001275135.1
Prevotella ruminicola 23	Bacteroidetes	Bacteroidia	Bacteroidales	Prevotellaceae	Prevotella	Prevotella ruminicola	1	3619559	rumen, cattle	PRJNA10619	SAMN02604020	GCA_000025925.1	GCF_000025925.1
Prevotella ruminicola AR32	Bacteroidetes	Bacteroidia	Bacteroidales	Prevotellaceae	Prevotella	Prevotella ruminicola	18	3248162	rumen, sheep	PRJEB16706	SAMN05216354	GCA_900108325.1	GCF_900108325.1
Prevotella ruminicola ATCC 19189	Bacteroidetes	Bacteroidia	Bacteroidales	Prevotellaceae	Prevotella	Prevotella ruminicola	11	3555740	rumen, cattle	PRJEB16110	SAMN02745192	GCA_900108375.1	GCF_900108375.1
Prevotella ruminicola BPI-162	Bacteroidetes	Bacteroidia	Bacteroidales	Prevotellaceae	Prevotella	Prevotella ruminicola	38	3559396	rumen, cattle	PRJEB17171	SAMN04488493	GCA_900112275.1	GCF_900112275.1
Prevotella ruminicola BPI-34	Bacteroidetes	Bacteroidia	Bacteroidales	Prevotellaceae	Prevotella	Prevotella ruminicola	20	3658292	rumen, cattle	PRJEB18395	SAMN04488494	GCA_900142855.1	GCF_900142855.1
Prevotella ruminicola D31d	Bacteroidetes	Bacteroidia	Bacteroidales	Prevotellaceae	Prevotella	Prevotella ruminicola	10	3773855	rumen, cattle	PRJEB16647	SAMN05216462	GCA_900107775.1	GCF_900107775.1
Prevotella ruminicola Ga6B6	Bacteroidetes	Bacteroidia	Bacteroidales	Prevotellaceae	Prevotella	Prevotella ruminicola	52	3473679	rumen, cattle	PRJNA223454	SAMN02743888	GCA_000687715.1	GCF_000687715.1
Prevotella ruminicola KHT3	Bacteroidetes	Bacteroidia	Bacteroidales	Prevotellaceae	Prevotella	Prevotella ruminicola	63	3961687	rumen, cattle	PRJEB18362	SAMN05216463	GCA_900142525.1	GCF_900142525.1
Prevotella S7-1-8	Bacteroidetes	Bacteroidia	Bacteroidales	Prevotellaceae	Prevotella	Prevotella sp.	152	2838933	Bacterial vaginosis, human	PRJNA187471	SAMN02850936	GCA_000758925.1	GCF_000758925.1
Prevotella saccharolytica F0055	Bacteroidetes	Bacteroidia	Bacteroidales	Prevotellaceae	Prevotella	Prevotella saccharolytica	71	2853490	oral cavity, human	PRJNA80251	SAMN02436685	GCA_000318195.2	GCF_000318195.2
Prevotella saccharolytica JCM 17484	Bacteroidetes	Bacteroidia	Bacteroidales	Prevotellaceae	Prevotella	Prevotella saccharolytica	82	2975513	peridontal pocket, human	PRJDB604	SAMD00006087	GCA_000614205.1	GCF_000614205.1
Prevotella salivae DSM 15606	Bacteroidetes	Bacteroidia	Bacteroidales	Prevotellaceae	Prevotella	Prevotella salivae	40	3274581	gi tract, human	PRJNA53199	SAMN00216886	GCA_000185845.1	GCF_000185845.1
Prevotella salivae F0493	Bacteroidetes	Bacteroidia	Bacteroidales	Prevotellaceae	Prevotella	Prevotella salivae	32	3099908	oral cavity, human	PRJNA217512	SAMN02339451	GCA_000477535.1	GCF_000477535.1
Prevotella scopos JCM 17725	Bacteroidetes	Bacteroidia	Bacteroidales	Prevotellaceae	Prevotella	Prevotella scopos	113	3184425	oral cavity, human	PRJDB606	SAMD00009021	GCA_000614285.1	GCF_000614285.1
Prevotella shahii DSM 15611	Bacteroidetes	Bacteroidia	Bacteroidales	Prevotellaceae	Prevotella	Prevotella shahii	98	3511526	oral cavity, human	PRJNA245696	SAMN02745169	GCA_003201715.1	GCF_003201715.1
Prevotella stercorea AF42-9	Bacteroidetes	Bacteroidia	Bacteroidales	Prevotellaceae	Prevotella	Prevotella stercorea	152	3117648	feces, human	PRJNA482748	SAMN09734707	GCA_003473415.1	GCF_003473415.1
Prevotella stercorea DSM 18206	Bacteroidetes	Bacteroidia	Bacteroidales	Prevotellaceae	Prevotella	Prevotella stercorea	148	3097322	gut, human	PRJNA65131	SAMN02299453	GCA_000235885.1	GCF_000235885.1
Prevotella timonensis CRIS 5C-B1	Bacteroidetes	Bacteroidia	Bacteroidales	Prevotellaceae	Prevotella	Prevotella timonensis	72	2796067	vagina, human	PRJNA40667	SAMN00003362	GCA_000177055.1	GCF_000177055.1
Prevotella timonensis DNF00076	Bacteroidetes	Bacteroidia	Bacteroidales	Prevotellaceae	Prevotella	Prevotella timonensis	22	3000833	vagina, human	PRJNA339004	SAMN05578556	GCA_002894165.1	GCF_002894165.1
Prevotella timonensis DSM 22865	Bacteroidetes	Bacteroidia	Bacteroidales	Prevotellaceae	Prevotella	Prevotella timonensis	124	3156061	breast abscess, human	PRJNA188813	SAMN02440805	GCA_000430565.1	GCF_000430565.1
Prevotella timonensis S9-PR14	Bacteroidetes	Bacteroidia	Bacteroidales	Prevotellaceae	Prevotella	Prevotella timonensis	279	3291905	vagina, human	PRJNA219657	SAMN02850958	GCA_000762405.1	GCF_000762405.1
Prevotella timonensis UMB0818	Bacteroidetes	Bacteroidia	Bacteroidales	Prevotellaceae	Prevotella	Prevotella timonensis	81	3021470	catheter, human	PRJNA316969	SAMN07511428	GCA_002871515.1	GCF_002871515.1
Prevotella veroralis DSM 19559	Bacteroidetes	Bacteroidia	Bacteroidales	Prevotellaceae	Prevotella	Prevotella veroralis	28	2845746	oral cavity, human	PRJNA178044	SAMN02441351	GCA_000377625.1	GCF_000377625.1
Prevotella veroralis F0319	Bacteroidetes	Bacteroidia	Bacteroidales	Prevotellaceae	Prevotella	Prevotella veroralis	26	2993935	oral cavity, human	PRJNA38331	SAMN00008850	GCA_000162935.1	GCF_000162935.1
Proteiniphilum acetatigenes DSM 18083	Bacteroidetes	Bacteroidia	Bacteroidales	Dysgonomonadaceae	Proteiniphilum	Proteiniphilum acetatigenes	37	4776693	reactor sludge	PRJNA182436	SAMN02440983	GCA_000380985.1	GCF_000380985.1
Proteiniphilum saccharofermentans M3-6	Bacteroidetes	Bacteroidia	Bacteroidales	Dysgonomonadaceae	Proteiniphilum	Proteiniphilum saccharofermentans	1	4414963	biogas sludge	PRJEB15073	SAMEA4373296	GCA_900095135.1	GCF_900095135.1
Rikenella microfusus DSM 15922	Bacteroidetes	Bacteroidia	Bacteroidales	Rikenellaceae	Rikenella	Rikenella microfusus	2	2880076	cecum, quail	PRJNA51795	SAMN02441234	GCA_000427365.1	GCF_000427365.1
Rikenella microfusus NCTC11190	Bacteroidetes	Bacteroidia	Bacteroidales	Rikenellaceae	Rikenella	Rikenella microfusus	3	2945869	caecum, bird	PRJEB6403	SAMEA48400168	GCA_900455755.1	GCF_900455755.1
Sanguibacteroides justesenii OUH 308042	Bacteroidetes	Bacteroidia	Bacteroidales	Porphyromonadaceae	Sanguibacteroides	Sanguibacteroides justesenii	51	3385516	blood, human	PRJNA237488	SAMN02629912	GCA_000832075.1	GCF_000832075.1
Sanguibacteroides justesenii OUH 334697	Bacteroidetes	Bacteroidia	Bacteroidales	Porphyromonadaceae	Sanguibacteroides	Sanguibacteroides justesenii	39	3410672	blood, human	PRJNA254950	SAMN02906675	GCA_000832085.1	GCF_000832085.1
Sanguibacteroides justesenii OUH 969102	Bacteroidetes	Bacteroidia	Bacteroidales	Porphyromonadaceae	Sanguibacteroides	Sanguibacteroides justesenii	30	3434369	blood, human	PRJNA473661	SAMN09280960	GCA_003204205.1	GCF_003204205.1
Tannerella forsythia 3313	Bacteroidetes	Bacteroidia	Bacteroidales	Tannerellaceae	Tannerella	Tannerella forsythia	1	3350939	oral cavity, human	PRJDB1007	SAMD00061004	GCA_001547875.1	GCF_001547875.1
Tannerella forsythia 92A2	Bacteroidetes	Bacteroidia	Bacteroidales	Tannerellaceae	Tannerella	Tannerella forsythia	1	3405521	periodontal pocket, human	PRJNA319	SAMN02604009	GCA_000238215.1	GCF_000238215.1
Tannerella forsythia 9610	Bacteroidetes	Bacteroidia	Bacteroidales	Tannerellaceae	Tannerella	Tannerella forsythia	79	3201941	oral cavity, human	PRJNA340021	SAMN05629351	GCA_001938785.1	GCF_001938785.1
Tannerella forsythia ATCC 43037	Bacteroidetes	Bacteroidia	Bacteroidales	Tannerellaceae	Tannerella	Tannerella forsythia	141	3281748	periodontal pocket, human	PRJNA266975	SAMN03176940	GCA_001006485.1	GCF_001006485.1
Bacteroides xylanisolvens NLAE-zl-G339	Bacteroidetes	Bacteroidia	Bacteroidales	Bacteroidaceae	Bacteroides	Bacteroides xylanisolvens	64	6131743	feces, cow	PRJEB16671	SAMN04487924	GCA_900107825.1	GCF_900107825.1
Tannerella forsythia OH1426 COT-023	Bacteroidetes	Bacteroidia	Bacteroidales	Tannerellaceae	Tannerella	Tannerella forsythia	226	3315128	oral cavity, dog	PRJNA506243	SAMN10478700	GCA_003860135.1	GCF_003860135.1
Tannerella forsythia OH2617 COT-023	Bacteroidetes	Bacteroidia	Bacteroidales	Tannerellaceae	Tannerella	Tannerella forsythia	290	3464932	oral cavity, dog	PRJNA506243	SAMN10478699	GCA_003860025.1	GCF_003860025.1
Tannerella forsythia UB20	Bacteroidetes	Bacteroidia	Bacteroidales	Tannerellaceae	Tannerella	Tannerella forsythia	93	3252894	sub-gingival plaque, human	PRJEB15383	SAMEA4441423	GCA_900096735.1	GCF_900096735.1
Tannerella forsythia UB22	Bacteroidetes	Bacteroidia	Bacteroidales	Tannerellaceae	Tannerella	Tannerella forsythia	98	3272368	sub-gingival plaque, human	PRJEB15383	SAMEA4441424	GCA_900096715.1	GCF_900096715.1
Tannerella forsythia UB4	Bacteroidetes	Bacteroidia	Bacteroidales	Tannerellaceae	Tannerella	Tannerella forsythia	71	3233032	sub-gingival plaque, human	PRJEB15383	SAMEA4441422	GCA_900096725.1	GCF_900096725.1
Tannerella forsythia WW10960	Bacteroidetes	Bacteroidia	Bacteroidales	Tannerellaceae	Tannerella	Tannerella forsythia	98	3312685	subgingival plaque, human	PRJNA401301	SAMN07602663	GCA_002529295.1	GCF_002529295.1
Tannerella forsythia WW11663	Bacteroidetes	Bacteroidia	Bacteroidales	Tannerellaceae	Tannerella	Tannerella forsythia	140	3300179	subgingival plaque, human	PRJNA401301	SAMN07602664	GCA_002529085.1	GCF_002529085.1
Tenuifilum thalassicum 38-H	Bacteroidetes	Bacteroidia	Bacteroidales	Tenuifilaceae	Tenuifilum	Tenuifilum thalassicum	1	3195778	hydrothermal vent sediment	PRJNA545959	SAMN11940085	GCA_013265555.1	GCF_013265555.1
Williamwhitmania taraxaci A7P-90m	Bacteroidetes	Bacteroidia	Bacteroidales	Williamwhitmaniaceae	Williamwhitmania	Williamwhitmania taraxaci	185	4154490	anoxic water, Lake Untersee	PRJEB15405	SAMN05216323	GCA_900096565.1	GCF_900096565.1

## Sheet: Table S2
Table S2. List of protein families or domains detected and the rules used to identify them during the BAGEL4 in silico screening
Abbreviation	Enzyme	Rule*	InterPro	Function in RiPP BGC	Reference
rSAM	Radical SAM	PF04055	IPR007197	Diverse PTM modifications	Montalbán-López et al. 2021
GlyS	Peptide S-glycosyltransferase	TIGR04195	IPR026499	Cys glycosylation	Arnison et al. 2013
YcaO	YcaO domain containing protein	PF02624	IPR003776	Azoline, thioamide, or amidine formation	Bukhart et al. 2017
LanC	Lanthipeptide cyclase	PF05147	IPR007822	(Methyl)lanthionine ring installation	Repka et al. 2017
LanD	Lanthipeptide C-terminal decarboxilase	PF02441	IPR003382	C-terminal Cys decarboxilation	Arnison et al. 2013
LanM	Type II lanthipeptide biosynthesis protein	PF05147+PF13575Ψ	IPR007822+IPR025410	(Methyl)lanthionine ring installation	Arnison et al. 2013
ThioE	Dehydrogenase	PF00881ϕ	IPR020051	Azoline oxidation to azole	Montalbán-López et al. 2021
LasC	Marcolactam synthetase	PF00733	IPR001962	Macrolactam installation	Montalbán-López et al. 2021
*List of Hidden Markov Models (HMM)-profiles used as a rule by BAGEL4 to identify potential biosynthetic gene clusters
ΨBAGEL4 only detected PF05147, but when manually curating the detected enzymes, they also contain PF13575 characteristic of LanM enzymes
ϕPF00881 corresponds to a Nitroreductase domain. However, when manually curating, that domain overlaps with IPR020051, a domain present in dehydrogenase enzymes involved in thiopeptide, linear azol(in)e-containing peptides (LAP) and cyanobactin biosynthesis

## Sheet: Table S3
Table S3. List of UniProt IDs used for protein sequence and structure analysis
Protein	UniProt ID	Reference
LanC BGC3		This study
LanC BGC4	A0A0N7IFB4	This study
LanC1 BGC5		This study
LanC2 BGC5		This study
LanC2 BGC5		This study
NisC	Q03202	Kuipers et al. (1993)
spaC	P33115	Klein et al. (1992), Chung et al. (1992)
subC	R9R8B8	Phelan et al. (2013)
Cpin_1439	A0A979G1E8	Mohr et al. (2015)
Cpin_3397	A0A979G4T6	Mohr et al. (2015)
YcaO BGC8	A0A0A2F9V0	This study
ItfB (YcaO BGC6)	A0A173ZJC6	Clark and Seyedsayamdost (2022)
rSAM BGC8	A0A0A2F578	This study
CteB	A3DDW1	Grove et al. (2017)
Tte1186	Q8RAM6	Bruender et al. (2016)
QhpD	A1B2Q7	Nakai et al. (2015)

## Sheet: Table S4
Table S4. Areas of Interest (AOIs) detected by BAGEL4 for every Bacteroidales strain. The bacterial strains are ordered according to their Family. rSAM: radical SAM, LanC: Lanthionine synthetase C-like, GlyS: Peptide S-gylycosyltransferase, YcaO: Ycao domain containing protein, ThioE: dehydrogenase, LanD: Decarboxilase, LanM: Type 2 lanthipeptide biosynthesis protein, LasC: macrolactam synthetase.
genome name	Family	Isolation source	RefSeq accession	Total AOI	Bacteriocin-associated genes (context)																Structural gene
					rSAM	rSAM + LanC	rSAM + GlyS	rSAM + LanC + GlyS	rSAM + YcaO	rSAM + YcaO + GlyS	rSAM + ThioE	rSAM + YcaO + ThioE	ThioE	ThioE+YcaO	LanC	LanD	LanM	LanM + LanC	GlyS	LasC	ComX
Azobacteroides pseudotrichonymphae	Bacteroidaceae	gut, termite	GCF_002091395.1	0
Azobacteroides pseudotrichonymphae CFP2	Bacteroidaceae	gut, termite	GCF_000010645.1	0
Bacteroides 1_1_30	Bacteroidaceae	biopsy colon, human	GCF_000218365.1	0
Bacteroides 2_1_22	Bacteroidaceae	biopsy colon, human	GCF_000162155.1	0
Bacteroides acidifaciens 0.1X-D8-26	Bacteroidaceae	animal manure, mouse	GCF_003671855.1	0
Bacteroides acidifaciens 0.1xD8-55	Bacteroidaceae	animal manure, mouse	GCF_003670205.1	0
Bacteroides acidifaciens 1e8A	Bacteroidaceae	feces, human	GCF_000944395.1	0
Bacteroides acidifaciens 9G3 hyb	Bacteroidaceae	feces, human	GCF_903181435.1	0
Bacteroides acidifaciens A40	Bacteroidaceae	feces, mouse	GCF_010206385.1	1	1
Bacteroides acidifaciens IMSAGC 001	Bacteroidaceae	feces, mouse	GCF_011958815.1	1										1
Bacteroides acidifaciens JCM 10556	Bacteroidaceae	caecum, mouse	GCF_000613385.1	1								1
Bacteroides acidifaciens NM70 E10	Bacteroidaceae	gut, mouse	GCF_004794095.1	1	1
Bacteroides acidifaciens P2318	Bacteroidaceae	oral swab, mouse	GCF_004569485.1	2	1							1
Bacteroides barnesiae DSM 18169	Bacteroidaceae	caecum, chicken	GCF_000374585.1	2	2
Bacteroides bouchesdurhonensis Marseille-P2653	Bacteroidaceae	feces, human	GCF_900155865.1	3	2	1
Bacteroides caccae 2789STDY5834880	Bacteroidaceae	feces, human	GCF_001405955.1	1	1
Bacteroides caccae 2789STDY5834946	Bacteroidaceae	feces, human	GCF_001405515.1	1	1
Bacteroides caccae AF24-29LB	Bacteroidaceae	feces, human	GCF_003459065.1	0
Bacteroides caccae AM16-49B	Bacteroidaceae	feces, human	GCF_003470705.1	1	1
Bacteroides caccae AM22-13LB	Bacteroidaceae	feces, human	GCF_003470465.1	0
Bacteroides caccae AM26-6LB	Bacteroidaceae	feces, human	GCF_003508775.1	0
Bacteroides caccae AM31-16AC	Bacteroidaceae	feces, human	GCF_003468785.1	0
Bacteroides caccae ATCC 43185	Bacteroidaceae	feces, human	GCF_000169015.1	0
Bacteroides caccae BIOML-A1	Bacteroidaceae	feces, human	GCF_008416305.1	0
Bacteroides caccae BIOML-A20	Bacteroidaceae	feces, human	GCF_008572595.1	2	2
Bacteroides caccae BIOML-A22	Bacteroidaceae	feces, human	GCF_008572545.1	2	2
Bacteroides caccae BIOML-A24	Bacteroidaceae	feces, human	GCF_008572505.1	0
Bacteroides caccae BIOML-A26	Bacteroidaceae	feces, human	GCF_008572465.1	0
Bacteroides caccae BIOML-A27	Bacteroidaceae	feces, human	GCF_008572445.1	0
Bacteroides caccae BIOML-A31	Bacteroidaceae	feces, human	GCF_008572355.1	0
Bacteroides caccae BSD2780061689st1 A4	Bacteroidaceae	feces, human	GCF_005844255.1	0
Bacteroides caccae CL03T12C61	Bacteroidaceae	feces, human	GCF_000273725.1	1	1
Bacteroides caccae OF02-6LB	Bacteroidaceae	feces, human	GCF_003463165.1	0
Bacteroides caccae OM05-21BH	Bacteroidaceae	feces, human	GCF_003438425.1	0
Bacteroides caecimuri NM63 1-25	Bacteroidaceae	gut, mouse	GCF_004793675.1	0
Bacteroides caecimuris 0.1xD8-16	Bacteroidaceae	animal manure, mouse	GCF_003611865.1	2	2
Bacteroides caecimuris I48	Bacteroidaceae	intestine, mouse	GCF_001688725.2	0
Bacteroides cellulosilyticus AF17-25	Bacteroidaceae	feces, human	GCF_003460035.1	3	2								1
Bacteroides cellulosilyticus AF22-3AC	Bacteroidaceae	feces, human	GCF_003459465.1	3	1								1		1
Bacteroides cellulosilyticus AF29-17	Bacteroidaceae	feces, human	GCF_003457665.1	1	1
Bacteroides cellulosilyticus BIOML-A1	Bacteroidaceae	feces, human	GCF_008572285.1	0
Bacteroides cellulosilyticus BIOML-A6	Bacteroidaceae	feces, human	GCF_008572235.1	2	2
Bacteroides cellulosilyticus BIOML-A7	Bacteroidaceae	feces, human	GCF_008572225.1	0
Bacteroides cellulosilyticus BIOML-A8	Bacteroidaceae	feces, human	GCF_008572195.1	1	1
Bacteroides cellulosilyticus CL02T12C19	Bacteroidaceae	feces, human	GCF_000273015.1	1	1
Bacteroides cellulosilyticus CL09T06C25	Bacteroidaceae	feces, human	GCF_001535595.1	1	1
Bacteroides cellulosilyticus DSM 14838	Bacteroidaceae	feces, human	GCF_000158035.1	0
Bacteroides cellulosilyticus WH2	Bacteroidaceae	feces, human	GCF_000463315.1	2	2
Bacteroides cellulosyliticus CL02T12C19	Bacteroidaceae	feces, human	GCF_000273015.1	1	1
Bacteroides clarus AF14-27	Bacteroidaceae	feces, human	GCF_003464625.1	1									1
Bacteroides clarus AF19-1AC	Bacteroidaceae	feces, human	GCF_003459675.1	0
Bacteroides clarus An189	Bacteroidaceae	caecum, chicken	GCF_002160225.1	1	1
Bacteroides clarus An43	Bacteroidaceae	caecum, chicken	GCF_002161685.1	1									1
Bacteroides clarus YIT 12056	Bacteroidaceae	feces, human	GCF_000195615.1	0
Bacteroides congonensis Marseille-P3132	Bacteroidaceae	feces, human	GCF_900130125.1	0
Bacteroides coprocola AF24-2	Bacteroidaceae	feces, human	GCF_003458565.1	1	1
Bacteroides coprocola DSM 17136	Bacteroidaceae	feces, human	GCF_000154845.1	1	1
Bacteroides coprophilus AM42-38	Bacteroidaceae	feces, human	GCF_003467215.1	1	1
Bacteroides coprophilus DSM 18228	Bacteroidaceae	feces, human	GCF_000157915.1	1	1
Bacteroides coprophilus JCM 13816	Bacteroidaceae	feces, human	GCF_001315745.1	2	2
Bacteroides coprophilus JCM 13817	Bacteroidaceae	feces, human	GCF_001315765.1	3	3
Bacteroides coprosuis DSM 18011	Bacteroidaceae	feces, swine	GCF_000212915.1	0
Bacteroides cutis Marseille-P4118	Bacteroidaceae	skin, human	GCF_900241005.1	0
Bacteroides D2	Bacteroidaceae	biopsy rectum, human	GCF_000159075.2	0
Bacteroides D20	Bacteroidaceae	biopsy colon, human	GCF_000162215.1	1	1
Bacteroides dorei 5 1 36 D4	Bacteroidaceae	feces, human	GCF_000158335.2	2	2
Bacteroides dorei AF14-1AC	Bacteroidaceae	feces, human	GCF_003464725.1	5	5
Bacteroides dorei AF27-18BH	Bacteroidaceae	feces, human	GCF_003458145.1	3	3
Bacteroides dorei An16	Bacteroidaceae	caecum, chicken	GCF_002160605.1	2	2
Bacteroides dorei An41	Bacteroidaceae	caecum, chicken	GCF_002161715.1	2	2
Bacteroides dorei ANK132K 2B	Bacteroidaceae	feces, human	GCF_007896815.1	5	5
Bacteroides dorei BIOML-A1	Bacteroidaceae	feces, human	GCF_008572205.1	4	4
Bacteroides dorei BIOML-A10	Bacteroidaceae	feces, human	GCF_008572045.1	3	3
Bacteroides dorei BIOML-A17	Bacteroidaceae	feces, human	GCF_008571875.1	3	3
Bacteroides dorei BIOML-A25	Bacteroidaceae	feces, human	GCF_008571735.1	5	5
Bacteroides dorei BIOML-A5	Bacteroidaceae	feces, human	GCF_008572125.1	3	3
Bacteroides dorei CFPLTA003 2B	Bacteroidaceae	feces, human	GCF_007896665.1	2	2
Bacteroides dorei CL02T00C15	Bacteroidaceae	feces, human	GCF_000273035.1	4	4
Bacteroides dorei CL02T12C06	Bacteroidaceae	feces, human	GCF_000273055.1	4	4
Bacteroides dorei CL03T12C01	Bacteroidaceae	feces, human	GCF_000273075.1	4	4
Bacteroides dorei DSM 17855	Bacteroidaceae	feces, human	GCF_000156075.1	3	3
Bacteroides dorei JR03	Bacteroidaceae	feces, human	GCF_013010095.1	2	2
Bacteroides dorei OF04-10BH	Bacteroidaceae	feces, human	GCF_003463345.1	4	4
Bacteroides dorei P8wE9	Bacteroidaceae	feces, human	GCF_006148905.1	2	2
Bacteroides dorei RJX1046	Bacteroidaceae	feces, human	GCF_004347595.1	2	2
Bacteroides dorei RJX1047	Bacteroidaceae	feces, human	GCF_004347525.1	2	2
Bacteroides dorei RJX1048	Bacteroidaceae	feces, human	GCF_004347495.1	2	2
Bacteroides dorei RJX1049	Bacteroidaceae	feces, human	GCF_004347475.1	3	3
Bacteroides dorei RJX1050	Bacteroidaceae	feces, human	GCF_004347485.1	3	3
Bacteroides dorei RJX1052	Bacteroidaceae	feces, human	GCF_004347575.1	1	1
Bacteroides dorei TM05-24	Bacteroidaceae	feces, human	GCF_003466465.1	4	4
Bacteroides eggerthii 1 2 48FAA	Bacteroidaceae	gi tract, human	GCF_000185605.1	1	1
Bacteroides eggerthii 1001175st1 B5	Bacteroidaceae	feces, human	GCF_005845315.1	1	1
Bacteroides eggerthii AF18-1	Bacteroidaceae	feces, human	GCF_003460345.1	0
Bacteroides eggerthii AF33-15AC	Bacteroidaceae	feces, human	GCF_003475335.1	1									1
Bacteroides eggerthii AM10-54	Bacteroidaceae	feces, human	GCF_003472445.1	1									1
Bacteroides eggerthii AM14-12	Bacteroidaceae	feces, human	GCF_003472985.1	0
Bacteroides eggerthii AM18-17	Bacteroidaceae	feces, human	GCF_003471525.1	0
Bacteroides eggerthii AM26-26AC	Bacteroidaceae	feces, human	GCF_003470085.1	1									1
Bacteroides eggerthii AM38-13	Bacteroidaceae	feces, human	GCF_003467605.1	1									1
Bacteroides eggerthii AM42-16	Bacteroidaceae	feces, human	GCF_003467285.1	1									1
Bacteroides eggerthii BIOML-A1	Bacteroidaceae	feces, human	GCF_008571695.1	0
Bacteroides eggerthii DSM 20697	Bacteroidaceae	feces, human	GCF_000155815.1	0
Bacteroides eggerthii NCTC11155	Bacteroidaceae	feces, human	GCF_900445565.1	0
Bacteroides eggerthii WCA3-601-WT-5E	Bacteroidaceae	feces, swine	GCF_012844125.1	1	1
Bacteroides faecichinchillae DSM 26883	Bacteroidaceae	feces, chinchilla	GCF_900129065.1	3	1	1		1
Bacteroides faecichinchillae JCM 17102	Bacteroidaceae	feces, chinchilla	GCF_000614145.1	3	1	1		1
Bacteroides faecichinchillae NM45 B5	Bacteroidaceae	gut, mouse	GCF_004801645.1	4	2	1		1
Bacteroides faecis 1001175st1 E5	Bacteroidaceae	feces, human	GCF_005844775.1	1	1
Bacteroides faecis 8736	Bacteroidaceae	human	GCF_003121505.1	1	1
Bacteroides faecis AF17-5AC	Bacteroidaceae	feces, human	GCF_003460025.1	1	1
Bacteroides faecis BIOML-A1	Bacteroidaceae	feces, human	GCF_008571595.1	1	1
Bacteroides faecis BIOML-A4	Bacteroidaceae	feces, human	GCF_008571545.1	1	1
Bacteroides faecis BIOML-A5	Bacteroidaceae	feces, human	GCF_008571655.1	1	1
Bacteroides faecis MAJ27	Bacteroidaceae	feces, human	GCF_000226135.1	1	1
Bacteroides faecis OM02-29	Bacteroidaceae	feces, human	GCF_003439395.1	1	1
Bacteroides finegoldii 2789STDY5608840	Bacteroidaceae	feces, human	GCF_001404475.1	0
Bacteroides finegoldii BIOML-A1	Bacteroidaceae	feces, human	GCF_008571525.1	1	1
Bacteroides finegoldii CL09T03C10	Bacteroidaceae	feces, human	GCF_000304195.1	0
Bacteroides finegoldii DSM 17565	Bacteroidaceae	feces, human	GCF_000156195.1	0
Bacteroides fluxus YIT 12057	Bacteroidaceae	feces, human	GCF_000195635.1	2	2
Bacteroides fragilis 078320-1	Bacteroidaceae	human	GCF_002811085.1	4	1	2							1
Bacteroides fragilis 1001175st1 C3	Bacteroidaceae	feces, human	GCF_005844845.1	2		2
Bacteroides fragilis 1284	Bacteroidaceae	human	GCF_002811025.1	3	1	2
Bacteroides fragilis 12905	Bacteroidaceae	human	GCF_002811065.1	4	1	1							1		1
Bacteroides fragilis 14-106904-1	Bacteroidaceae	appendix, human	GCF_001816225.2	3		1		1					1
Bacteroides fragilis 143	Bacteroidaceae	blood, human	GCF_008086695.1	1		1
Bacteroides fragilis 2 1 16	Bacteroidaceae	gi tract, human	GCF_000162135.1	1		1
Bacteroides fragilis 2 1 56FAA	Bacteroidaceae	gi tract, human	GCF_000218345.1	3		2									1
Bacteroides fragilis 20656-2-1	Bacteroidaceae	feces, human	GCF_001699875.1	3		2							1
Bacteroides fragilis 2-078382-3	Bacteroidaceae	feces, human	GCF_001699865.1	3		2									1
Bacteroides fragilis 20793-3	Bacteroidaceae	feces, human	GCF_001699855.1	4		1		1					1								1
Bacteroides fragilis 2d2A	Bacteroidaceae		GCF_000944095.1	1	1
Bacteroides fragilis 3 1 12	Bacteroidaceae	gi tract, human	GCF_000157015.1	2		2
Bacteroides fragilis 320 BFRA	Bacteroidaceae	human	GCF_001054865.1	2		2
Bacteroides fragilis 321 BFRA	Bacteroidaceae		GCF_001056335.1	1		1
Bacteroides fragilis 322 BFRA	Bacteroidaceae		GCF_001054895.1	2	1	1
Bacteroides fragilis 638R	Bacteroidaceae	abscess, human	GCF_000210835.1	1				1
Bacteroides fragilis 86-5443-2-2	Bacteroidaceae	feces, swine	GCF_001699885.1	4	1	2							1
Bacteroides fragilis 885 BFRA	Bacteroidaceae	human	GCF_001058755.1	2									1		1
Bacteroides fragilis 894 BFRA	Bacteroidaceae	human	GCF_001058775.1	2		2
Bacteroides fragilis 8E3 BL hyb	Bacteroidaceae		GCF_903181445.1	2	1	1
Bacteroides fragilis AD126T 2B	Bacteroidaceae	human	GCF_007896675.1	2		2
Bacteroides fragilis AD135F 3B	Bacteroidaceae	human	GCF_007896605.1	2		2
Bacteroides fragilis AF14-14AC	Bacteroidaceae	feces, human	GCF_003465265.1	3		2									1
Bacteroides fragilis AF15-10LB	Bacteroidaceae	feces, human	GCF_003464385.1	3		2							1
Bacteroides fragilis AF26-6	Bacteroidaceae	feces, human	GCF_003458955.1	2		2
Bacteroides fragilis AF27-10	Bacteroidaceae	feces, human	GCF_003458215.1	3		2									1
Bacteroides fragilis AF32-10	Bacteroidaceae	feces, human	GCF_003475385.1	2	1	1
Bacteroides fragilis am 0171	Bacteroidaceae	feces, human	GCF_004167855.1	2		2
Bacteroides fragilis AM13-18	Bacteroidaceae	feces, human	GCF_003472195.1	1		1
Bacteroides fragilis AM15-16	Bacteroidaceae	feces, human	GCF_003472025.1	2		2
Bacteroides fragilis AM16-16A	Bacteroidaceae	feces, human	GCF_003471925.1	2		2
Bacteroides fragilis AM17-19	Bacteroidaceae	feces, human	GCF_003471745.1	5	2	2							1
Bacteroides fragilis AM18-6	Bacteroidaceae	feces, human	GCF_003471465.1	4	1	2							1
Bacteroides fragilis AM26-13LB	Bacteroidaceae	feces, human	GCF_003469705.1	2		2
Bacteroides fragilis AM31-13AC	Bacteroidaceae	feces, human	GCF_003469305.1	2				1					1
Bacteroides fragilis AM40-4AC	Bacteroidaceae	feces, human	GCF_003468145.1	2	1	1
Bacteroides fragilis BE1	Bacteroidaceae		GCF_001286525.1	3		2									1
Bacteroides fragilis BF8	Bacteroidaceae	infection site, human	GCF_001695355.1	2	1	1
Bacteroides fragilis BFR KZ04	Bacteroidaceae	purulent sample, human	GCF_013694025.1	1		1
Bacteroides fragilis BFR KZ05	Bacteroidaceae	purulent sample, human	GCF_013867505.1	2		2
Bacteroides fragilis BFR KZ06	Bacteroidaceae	purulent sample, human	GCF_014042505.1	3	1	1							1
Bacteroides fragilis BFR KZ07	Bacteroidaceae	purulent sample, human	GCF_014042525.1	2		2
Bacteroides fragilis BFR KZ08	Bacteroidaceae	purulent sample, human	GCF_014042445.1	2		2
Bacteroides fragilis BFR KZ09	Bacteroidaceae	purulent sample, human	GCF_014042455.1	3		2							1
Bacteroides fragilis BFR KZ10	Bacteroidaceae	purulent sample, human	GCF_014042465.1	3		2									1
Bacteroides fragilis BFR KZ11	Bacteroidaceae	purulent sample, human	GCF_014042415.1	2		2
Bacteroides fragilis BFR KZ12	Bacteroidaceae	purulent sample, human	GCF_014042405.1	2		2
Bacteroides fragilis BOB25	Bacteroidaceae	feces, human	GCF_000965785.1	1		1
Bacteroides fragilis CCUG4856T	Bacteroidaceae	appendix abscess, human	GCF_005706655.1	1		1
Bacteroides fragilis CFPLTA004 1B	Bacteroidaceae	human	GCF_007896595.1	2		2
Bacteroides fragilis CL03T12C07	Bacteroidaceae	feces, human	GCF_000273115.1	2		1		1
Bacteroides fragilis CL04T03C20	Bacteroidaceae	feces, human	GCF_002810995.1	2	1	1
Bacteroides fragilis CL05T00C42	Bacteroidaceae	feces, human	GCF_000269525.1	3	1	1		1
Bacteroides fragilis CL05T12C13	Bacteroidaceae	feces, human	GCF_000273135.1	4	1	1		1					1
Bacteroides fragilis CL07T00C01	Bacteroidaceae	feces, human	GCF_000263115.1	2		2
Bacteroides fragilis CL07T12C05	Bacteroidaceae	feces, human	GCF_000273155.1	2		2
Bacteroides fragilis CM13	Bacteroidaceae	human	GCF_002810985.1	7	2	2		1					1								1
Bacteroides fragilis COR2-248-WT-1	Bacteroidaceae	feces, swine	GCF_012844105.1	3		2							1
Bacteroides fragilis DCMOUH0017B	Bacteroidaceae	blood, human	GCF_000710375.2	3	1	2
Bacteroides fragilis DCMOUH0018B	Bacteroidaceae	blood, human	GCF_000724665.2	2	1	1
Bacteroides fragilis DCMOUH0042B	Bacteroidaceae	blood, human	GCF_000724795.2	1		1
Bacteroides fragilis DCMOUH0067B	Bacteroidaceae	blood, human	GCF_000724805.2	0
Bacteroides fragilis DCMOUH0085B	Bacteroidaceae	blood, human	GCF_000724815.2	2		1									1
Bacteroides fragilis DCMSKEJBY0001B	Bacteroidaceae	blood, human	GCF_000710365.2	4	2	2
Bacteroides fragilis FDAARGOS 763	Bacteroidaceae	transverse colon, human	GCF_013267555.1	1		1
Bacteroides fragilis GUT04	Bacteroidaceae	feces, human	GCF_008369705.1	3		2									1
Bacteroides fragilis HAP130N 3B	Bacteroidaceae	human	GCF_009025705.1	2		2
Bacteroides fragilis HCK-B3	Bacteroidaceae	feces, human	GCF_003363115.1	3		2							1
Bacteroides fragilis HMW 610	Bacteroidaceae	biological product, human	GCF_000297695.1	4	2	2
Bacteroides fragilis HMW 615	Bacteroidaceae	appendiceal abscess, human	GCF_000297735.1	2		2
Bacteroides fragilis HMW 616	Bacteroidaceae	biological product, human	GCF_000297755.1	1				1
Bacteroides fragilis JIM10	Bacteroidaceae	feces, human	GCF_001692695.1	3		2							1
Bacteroides fragilis KLE1257	Bacteroidaceae	feces, human	GCF_001580105.1	3		2							1
Bacteroides fragilis KLE1758	Bacteroidaceae	feces, human	GCF_001580095.1	3		2							1
Bacteroides fragilis MC1	Bacteroidaceae	feces, human	GCF_901212445.1	4	1	2							1
Bacteroides fragilis NCTC 9343	Bacteroidaceae	appendix abscess, human	GCF_000025985.1	1		1
Bacteroides fragilis O-21	Bacteroidaceae	infection, human	GCF_001693695.1	3	1	2
Bacteroides fragilis OF01-1	Bacteroidaceae	feces, human	GCF_003463545.1	4	1	1		1					1
Bacteroides fragilis OF05-11AC	Bacteroidaceae	feces, human	GCF_003439675.1	4		2							1		1
Bacteroides fragilis OM02-11	Bacteroidaceae	feces, human	GCF_003439505.1	4		1		1					1								1
Bacteroides fragilis OM04-9BH	Bacteroidaceae	feces, human	GCF_003439065.1	5	3	2
Bacteroides fragilis OM06-1	Bacteroidaceae	feces, human	GCF_003438895.1	2		2
Bacteroides fragilis Q1F2	Bacteroidaceae	wound, human	GCF_002849695.1	2		1									1
Bacteroides fragilis S14	Bacteroidaceae	human	GCF_001682215.1	1		1
Bacteroides fragilis str. 1007-1-F 3	Bacteroidaceae	feces, human	GCF_000599265.1	3		2							1
Bacteroides fragilis str. 1009-4-F 7	Bacteroidaceae	feces, human	GCF_000599285.2	1		1
Bacteroides fragilis str. 20793-3	Bacteroidaceae	feces, human	GCF_000598905.1	4		1		1					1								1
Bacteroides fragilis str. 2-F-2 4	Bacteroidaceae	tissue, human	GCF_000598825.1	2		1							1
Bacteroides fragilis str. 3397 N2	Bacteroidaceae	tissue, human	GCF_000598565.1	3		1							1		1
Bacteroides fragilis str. 34-F-2 13	Bacteroidaceae	tissue, human	GCF_000598425.1	2									1		1
Bacteroides fragilis str. 3719 A10	Bacteroidaceae	tissue, human	GCF_000598845.1	3		2							1
Bacteroides fragilis str. 3725 D9v	Bacteroidaceae	tissue, human	GCF_000598585.1	3	1	2
Bacteroides fragilis str. 3774 T13	Bacteroidaceae	tissue, human	GCF_000598305.1	1									1
Bacteroides fragilis str. 3783N2-1	Bacteroidaceae	tissue, human	GCF_000598345.1	0
Bacteroides fragilis str. 3976T7	Bacteroidaceae	tissue, human	GCF_000598165.1	1	1
Bacteroides fragilis str. 3976T8	Bacteroidaceae	feces, human	GCF_000599185.2	2				1					1
Bacteroides fragilis str. 3986 N3	Bacteroidaceae	tissue, human	GCF_000601115.1	2		2
Bacteroides fragilis str. 3986 NB19	Bacteroidaceae	tissue, human	GCF_000598445.1	3	1	1							1
Bacteroides fragilis str. 3986 TB13	Bacteroidaceae	tissue, human	GCF_000598965.1	3		2							1
Bacteroides fragilis str. 3988 T1	Bacteroidaceae	tissue, human	GCF_000598205.1	2									1								1
Bacteroides fragilis str. 3996 NB 6	Bacteroidaceae	tissue, human	GCF_000598225.1	1		1
Bacteroides fragilis str. 3998TB3	Bacteroidaceae	tissue, human	GCF_000598485.1	3		2							1
Bacteroides fragilis str. 3-F-2 6	Bacteroidaceae	tissue, human	GCF_000598865.1	4	1	2							1
Bacteroides fragilis str. A7 UDC12-2	Bacteroidaceae	feces, human	GCF_000598985.1	3		2							1
Bacteroides fragilis str. DS-166	Bacteroidaceae	feces, human	GCF_000598245.1	4	1	2							1
Bacteroides fragilis str. DS-208	Bacteroidaceae	feces, human	GCF_000598505.1	3		1							1		1
Bacteroides fragilis str. Ds-233	Bacteroidaceae	feces, human	GCF_000598805.1	2	1	1
Bacteroides fragilis str. DS-71	Bacteroidaceae	feces, human	GCF_000599085.1	2	1								1
Bacteroides fragilis str. I1345	Bacteroidaceae	feces, cattle	GCF_000598785.2	3		2							1
Bacteroides fragilis str. J-143-4	Bacteroidaceae	feces, human	GCF_000598525.1	4	1	2							1
Bacteroides fragilis str. J38-1	Bacteroidaceae	feces, human	GCF_000598645.1	2	1	1
Bacteroides fragilis str. S13 L11	Bacteroidaceae	tissue, human	GCF_000599105.1	2	1								1
Bacteroides fragilis str. S23 R14	Bacteroidaceae	tissue, human	GCF_000598665.1	4	2	1							1
Bacteroides fragilis str. S24L15	Bacteroidaceae	tissue, human	GCF_000599005.1	2		1							1
Bacteroides fragilis str. S36L5	Bacteroidaceae	tissue, human	GCF_000599025.1	4	2	2
Bacteroides fragilis str. S38L3	Bacteroidaceae	colon, human	GCF_000598765.2	2		2
Bacteroides fragilis str. S6L3	Bacteroidaceae	tissue, human	GCF_000599225.1	4	1	2							1
Bacteroides fragilis str. S6R5	Bacteroidaceae	tissue, human	GCF_000599045.1	4	1	2							1
Bacteroides fragilis str. S6R6	Bacteroidaceae	tissue, human	GCF_000599245.1	4	1	2							1
Bacteroides fragilis TF05-31	Bacteroidaceae	feces, human	GCF_003437815.1	1		1
Bacteroides fragilis TF09-1	Bacteroidaceae	feces, human	GCF_003436935.1	2		1							1
Bacteroides fragilis TL139C 1B	Bacteroidaceae	human	GCF_007896795.1	4		3							1
Bacteroides fragilis TM08-15	Bacteroidaceae	feces, human	GCF_003436285.1	2	1	1
Bacteroides fragilis US326	Bacteroidaceae	human	GCF_002811035.1	5	2	2							1
Bacteroides fragilis YCH46	Bacteroidaceae	septicemia, human	GCF_000009925.1	2		2
Bacteroides gallinarum DSM 18171	Bacteroidaceae	caecum, chicken	GCF_000374365.1	2	1								1
Bacteroides graminisolvens DSM 19988	Bacteroidaceae	methanogenic reactor, cattle farm	GCF_000428125.1	1	1
Bacteroides helcogenes P 36-108	Bacteroidaceae	feces, swine	GCF_000186225.1	0
Bacteroides heparinolyticus 3012STDY7078512	Bacteroidaceae	feces, human	GCF_900683665.1	0
Bacteroides heparinolyticus DSM 23917	Bacteroidaceae	subgingival dental plaque, human	GCF_004342845.1	1	1
Bacteroides heparinolyticus F0111	Bacteroidaceae	subgingival, human	GCF_002998535.1	0
Bacteroides heparinolyticus OH1047 COT-310	Bacteroidaceae	oral cavity, dog	GCF_003932775.1	3	1					1			1
Bacteroides ihuae Marseille-P2824	Bacteroidaceae	sputum, human	GCF_900104585.1	1											1
Bacteroides ilei Marseille-P3208	Bacteroidaceae	ileum, human	GCF_900128495.1	2	2
Bacteroides intestinalis 1001175st1 A4	Bacteroidaceae	feces, human	GCF_005844795.1	1	1
Bacteroides intestinalis AF14-32	Bacteroidaceae	feces, human	GCF_003464595.1	0
Bacteroides intestinalis AF19-10AC	Bacteroidaceae	feces, human	GCF_003459765.1	1	1
Bacteroides intestinalis AF31-23	Bacteroidaceae	feces, human	GCF_003475505.1	0
Bacteroides intestinalis AF36-16BH	Bacteroidaceae	feces, human	GCF_003475245.1	1									1
Bacteroides intestinalis AM15-15	Bacteroidaceae	feces, human	GCF_003472935.1	3	2								1
Bacteroides intestinalis AM27-17	Bacteroidaceae	feces, human	GCF_003470025.1	2	1	1
Bacteroides intestinalis AM43-4	Bacteroidaceae	feces, human	GCF_003467005.1	0
Bacteroides intestinalis APC919-174	Bacteroidaceae	feces, human	GCF_003363675.2	0
Bacteroides intestinalis BIOML-A1	Bacteroidaceae	feces, human	GCF_008569045.1	0
Bacteroides intestinalis DSM 17393	Bacteroidaceae	feces, human	GCF_000172175.1	0
Bacteroides intestinalis KLE1704	Bacteroidaceae	feces, human	GCF_001578635.1	1	1
Bacteroides intestinalis OF03-26	Bacteroidaceae	feces, human	GCF_003463015.1	0
Bacteroides intestinalis TF12-32	Bacteroidaceae	feces, human	GCF_003436685.1	0
Bacteroides intestinalis TM06-30	Bacteroidaceae	feces, human	GCF_003436375.1	2	1								1
Bacteroides koreensis JCM 31393	Bacteroidaceae	feces, human	GCF_007341375.1	0
Bacteroides kribbi JCM 31391	Bacteroidaceae	feces, human	GCF_007341395.1	0
Bacteroides luti DSM 26991	Bacteroidaceae	anaerobic sludge, municipal wastewater	GCF_900128905.1	0
Bacteroides massiliensis C80	Bacteroidaceae	blood, human	GCF_004349605.1	2	2
Bacteroides massiliensis DSM 17679 dup1	Bacteroidaceae	blood, human	GCF_000382445.1	3	3
Bacteroides mediterraneensis Marseille-P2644	Bacteroidaceae	ileum, human	GCF_900128455.1	0
Bacteroides ndongoniae Marseille-P3108	Bacteroidaceae	colon, human	GCF_900108345.1	3	3
Bacteroides neonati MS4	Bacteroidaceae	feces, human	GCF_000499785.1	1	1
Bacteroides nordii AM40-30BH	Bacteroidaceae	feces, human	GCF_003467365.1	1	1
Bacteroides nordii CL02T12C05	Bacteroidaceae	feces, human	GCF_000273175.1	0
Bacteroides nordii JCM 12987	Bacteroidaceae	peritoneal fluid, human	GCF_000613465.1	0
Bacteroides oleiciplenus OM05-15BH	Bacteroidaceae	feces, human	GCF_003438445.1	2	2
Bacteroides oleiciplenus YIT 12058	Bacteroidaceae	feces, human	GCF_000315485.1	1	1
Bacteroides ovatus 0.1XD42-1	Bacteroidaceae	animal manure, mouse	GCF_003612665.1	0
Bacteroides ovatus 1001099st1 E5	Bacteroidaceae	feces, human	GCF_005844955.1	0
Bacteroides ovatus 1001136st1 E5	Bacteroidaceae	feces, human	GCF_005844895.1	0
Bacteroides ovatus 1001175st1 D1	Bacteroidaceae	feces, human	GCF_005845305.1	1	1
Bacteroides ovatus 1001175st1 E11	Bacteroidaceae	feces, human	GCF_005844755.1	1	1
Bacteroides ovatus 1001271st1 H2	Bacteroidaceae	feces, human	GCF_005844905.1	0
Bacteroides ovatus 1001275st2 G11	Bacteroidaceae	feces, human	GCF_005844935.1	0
Bacteroides ovatus 2789STDY5834943	Bacteroidaceae	feces, human	GCF_001405735.1	0
Bacteroides ovatus 3 8 47FAA	Bacteroidaceae	colon, human	GCF_000218325.1	0
Bacteroides ovatus 3725 D1 iv	Bacteroidaceae	gut, human	GCF_007012325.1	0
Bacteroides ovatus AF04-17	Bacteroidaceae	feces, human	GCF_003465715.1	0
Bacteroides ovatus AF14-13AC	Bacteroidaceae	feces, human	GCF_003465275.1	0
Bacteroides ovatus AF20-9LB	Bacteroidaceae	feces, human	GCF_003459425.1	2	2
Bacteroides ovatus AF24-28LB	Bacteroidaceae	feces, human	GCF_003459105.1	0
Bacteroides ovatus AF26-20AA	Bacteroidaceae	feces, human	GCF_003458305.1	0
Bacteroides ovatus AF27-16BH	Bacteroidaceae	feces, human	GCF_003458905.1	0
Bacteroides ovatus AF29-12	Bacteroidaceae	feces, human	GCF_003457725.1	0
Bacteroides ovatus am 0171	Bacteroidaceae	feces, human	GCF_004167785.1	0
Bacteroides ovatus AM14-26	Bacteroidaceae	feces, human	GCF_003472145.1	0
Bacteroides ovatus AM17-48	Bacteroidaceae	feces, human	GCF_003470645.1	1										1
Bacteroides ovatus AM30-13	Bacteroidaceae	feces, human	GCF_003468975.1	2	2
Bacteroides ovatus AM32-14LB	Bacteroidaceae	feces, human	GCF_003468695.1	1	1
Bacteroides ovatus AM40-4	Bacteroidaceae	feces, human	GCF_003468155.1	0
Bacteroides ovatus An161	Bacteroidaceae	caecum, chicken	GCF_002160595.1	0
Bacteroides ovatus ATCC 8483	Bacteroidaceae	feces, human	GCF_000154125.1	0
Bacteroides ovatus BSD2780061687st1 H2	Bacteroidaceae	feces, human	GCF_005844885.1	0
Bacteroides ovatus BSD2780061688st1 A7	Bacteroidaceae	feces, human	GCF_005844865.1	0
Bacteroides ovatus BSD2780061688st1 C6	Bacteroidaceae	feces, human	GCF_005845145.1	0
Bacteroides ovatus BSD2780120875st1 E1	Bacteroidaceae	feces, human	GCF_005844965.1	0
Bacteroides ovatus CL02T12C04	Bacteroidaceae	feces, human	GCF_000273195.1	2	1				1
Bacteroides ovatus CL03T12C18	Bacteroidaceae	feces, human	GCF_000273215.1	0
Bacteroides ovatus CL09T03C03	Bacteroidaceae	feces, human	GCF_001535615.1	1	1
Bacteroides ovatus DSM 1896	Bacteroidaceae	feces, human	GCF_900107475.1	0
Bacteroides ovatus ELH-B2	Bacteroidaceae	feces, human	GCF_003363235.1	0
Bacteroides ovatus F11	Bacteroidaceae	feces, human	GCF_013361245.1	0
Bacteroides ovatus F12	Bacteroidaceae	feces, human	GCF_013361135.1	1	1
Bacteroides ovatus FDAARGOS 733	Bacteroidaceae	sigmoid colon tissue, human	GCF_009734165.1	0
Bacteroides ovatus KLE1656	Bacteroidaceae	feces, human	GCF_001578575.1	2					1				1
Bacteroides ovatus MC1	Bacteroidaceae	feces, human	GCF_901212435.1	0
Bacteroides ovatus NCTC11153	Bacteroidaceae	feces, human	GCF_900445505.1	0
Bacteroides ovatus NLAE-zl-C500	Bacteroidaceae	feces, cow	GCF_900102645.1	0
Bacteroides ovatus NLAE-zl-C57	Bacteroidaceae	feces, cow	GCF_900100465.1	0
Bacteroides ovatus OF01-19AC	Bacteroidaceae	feces, human	GCF_003463495.1	0
Bacteroides ovatus OF05-12AC	Bacteroidaceae	feces, human	GCF_003439865.1	1	1
Bacteroides ovatus SD CMC 3f	Bacteroidaceae	gi tract, human	GCF_000178275.1	1	1
Bacteroides ovatus str. 3725 D1 iv	Bacteroidaceae	tissue, human	GCF_000699725.1	0
Bacteroides ovatus str. 3725 D9 iii	Bacteroidaceae	tissue, human	GCF_000699665.1	0
Bacteroides ovatus TM07-20	Bacteroidaceae	feces, human	GCF_003466305.1	0
Bacteroides ovatus V975	Bacteroidaceae	feces, human	GCF_900095495.1	0
Bacteroides paurosaccharolyticus JCM 15092	Bacteroidaceae	methanogenic reactor, cattle farm	GCF_000613805.1	1	1
Bacteroides plebeius AF24-16AC	Bacteroidaceae	feces, human	GCF_003458595.1	0
Bacteroides plebeius AF25-1LB	Bacteroidaceae	feces, human	GCF_003458445.1	1	1
Bacteroides plebeius AF27-1	Bacteroidaceae	feces, human	GCF_003458915.1	0
Bacteroides plebeius AF31-28B-AC	Bacteroidaceae	feces, human	GCF_003475445.1	0
Bacteroides plebeius AF39-11	Bacteroidaceae	feces, human	GCF_003474305.1	0
Bacteroides plebeius AM09-36	Bacteroidaceae	feces, human	GCF_003472665.1	0
Bacteroides plebeius AM17-44	Bacteroidaceae	feces, human	GCF_003471645.1	0
Bacteroides plebeius AM23-23	Bacteroidaceae	feces, human	GCF_003470365.1	0
Bacteroides plebeius AM31-10	Bacteroidaceae	feces, human	GCF_003469295.1	0
Bacteroides plebeius AM43-8	Bacteroidaceae	feces, human	GCF_003466905.1	1	1
Bacteroides plebeius AM49-7BH	Bacteroidaceae	feces, human	GCF_003463985.1	0
Bacteroides plebeius DSM 17135	Bacteroidaceae	feces, human	GCF_000187895.1	0
Bacteroides plebeius OM06-2	Bacteroidaceae	feces, human	GCF_003438305.1	2	2
Bacteroides plebeius OM08-14	Bacteroidaceae	feces, human	GCF_003438135.1	0
Bacteroides plebeius TF10-3AC	Bacteroidaceae	feces, human	GCF_003437535.1	0
Bacteroides propionicifaciens DSM 19291	Bacteroidaceae	methanogenic reactor, cattle farm	GCF_000375405.1	0
Bacteroides pyogenes DSM 19673	Bacteroidaceae	abscess, cat	GCF_014196225.1	0
Bacteroides pyogenes DSM 20611	Bacteroidaceae	abscess, swine	GCF_000428105.1	0
Bacteroides pyogenes F0041	Bacteroidaceae	oral cavity, human	GCF_000466505.1	1		1
Bacteroides pyogenes JCM 6292	Bacteroidaceae	feces, pig	GCF_000511735.1	1	1
Bacteroides pyogenes KG-32	Bacteroidaceae	dairy cow	GCF_008121325.1	0
Bacteroides pyogenes NCTC11853	Bacteroidaceae	abscess, cat	GCF_900445575.1	0
Bacteroides reticulotermitis JCM 10512	Bacteroidaceae	gut, termite	GCF_000517545.1	1	1
Bacteroides rodentium JCM 16496	Bacteroidaceae	feces, chinchilla	GCF_000614125.1	4	2		1						1
Bacteroides salanitronis DSM 18170	Bacteroidaceae	cecum, chicken	GCF_000190575.1	0
Bacteroides salyersiae 2789STDY5608871	Bacteroidaceae	feces, human	GCF_001405695.1	1	1
Bacteroides salyersiae AM26-2AC	Bacteroidaceae	feces, human	GCF_003469655.1	2	2
Bacteroides salyersiae BIOML-A1	Bacteroidaceae	feces, human	GCF_008565595.1	1	1
Bacteroides salyersiae BIOML-A29	Bacteroidaceae	feces, human	GCF_009025265.1	1	1
Bacteroides salyersiae BIOML-A36	Bacteroidaceae	feces, human	GCF_009025235.1	2	2
Bacteroides salyersiae CL02T12C01	Bacteroidaceae	feces, human	GCF_000273235.1	1	1
Bacteroides salyersiae DSM 18765	Bacteroidaceae	appendix, human	GCF_000381365.1	1	1
Bacteroides sartorii 0.1XD21-62	Bacteroidaceae	ceacal content, mouse	GCF_009911015.1	3	3
Bacteroides sartorii CBBP-3	Bacteroidaceae	mouse	GCF_013358205.1	0
Bacteroides sartorii dnLKV3	Bacteroidaceae	feces, mouse	GCF_000403195.1	2	2
Bacteroides sartorii JCM 17136	Bacteroidaceae	cecum, mouse	GCF_000614185.1	2	2
Bacteroides sartorii NM22 B1	Bacteroidaceae	gut, mouse	GCF_004793835.1	3	3
Bacteroides sp. 4_1_36	Bacteroidaceae	ileum, human	GCF_000185585.1	1	1
Bacteroides stercorirosoris DSM 26884	Bacteroidaceae	feces, chinchilla	GCF_900142015.1	0
Bacteroides stercorirosoris JCM 17103	Bacteroidaceae	feces, chinchilla	GCF_000614165.1	0
Bacteroides stercorirosoris OF03-9BH	Bacteroidaceae	feces, human	GCF_003463365.1	3	2	1
Bacteroides stercoris AF05-4	Bacteroidaceae	feces, human	GCF_003465625.1	2	1								1
Bacteroides stercoris AF12-7	Bacteroidaceae	feces, human	GCF_003464965.1	0
Bacteroides stercoris AF16-30	Bacteroidaceae	feces, human	GCF_003462745.1	0
Bacteroides stercoris AF19-2	Bacteroidaceae	feces, human	GCF_003460185.1	1	1
Bacteroides stercoris AF25-30AC	Bacteroidaceae	feces, human	GCF_003458395.1	1	1
Bacteroides stercoris AF26-20BH	Bacteroidaceae	feces, human	GCF_003458275.1	0
Bacteroides stercoris AF35-14BH	Bacteroidaceae	feces, human	GCF_003474995.1	1	1
Bacteroides stercoris AF37-11AC	Bacteroidaceae	feces, human	GCF_003475165.1	1									1
Bacteroides stercoris AF41-6	Bacteroidaceae	feces, human	GCF_003474175.1	0
Bacteroides stercoris AM25-16	Bacteroidaceae	feces, human	GCF_003470305.1	1												1
Bacteroides stercoris AM27-18	Bacteroidaceae	feces, human	GCF_003470005.1	1	1
Bacteroides stercoris AM28-15	Bacteroidaceae	feces, human	GCF_003469855.1	0
Bacteroides stercoris AM32-16LB	Bacteroidaceae	feces, human	GCF_003468685.1	1									1
Bacteroides stercoris AM36-9BH	Bacteroidaceae	feces, human	GCF_003468355.1	1	1
Bacteroides stercoris AM40-34	Bacteroidaceae	feces, human	GCF_003468175.1	0
Bacteroides stercoris AM47-5	Bacteroidaceae	feces, human	GCF_003466675.1	0
Bacteroides stercoris AM50-6	Bacteroidaceae	feces, human	GCF_003463895.1	0
Bacteroides stercoris AM51-2BH	Bacteroidaceae	feces, human	GCF_003463835.1	0
Bacteroides stercoris ATCC 43183	Bacteroidaceae	feces, human	GCF_000154525.1	0
Bacteroides stercoris BIOML-A1	Bacteroidaceae	feces, human	GCF_009025185.1	1	1
Bacteroides stercoris BIOML-A16	Bacteroidaceae	feces, human	GCF_009024915.1	1									1
Bacteroides stercoris BIOML-A18	Bacteroidaceae	feces, human	GCF_009024815.1	0
Bacteroides stercoris BIOML-A3	Bacteroidaceae	feces, human	GCF_009025135.1	1	1
Bacteroides stercoris BIOML-A5	Bacteroidaceae	feces, human	GCF_009025105.1	1									1
Bacteroides stercoris CC31F	Bacteroidaceae	colon, human	GCF_000413395.1	0
Bacteroides stercoris CL09T03C01	Bacteroidaceae	feces, human	GCF_001535605.1	0
Bacteroides stercoris DSM 19555	Bacteroidaceae	feces, human	GCF_900106605.1	1									1
Bacteroides stercoris TF03-6	Bacteroidaceae	feces, human	GCF_003438025.1	2	2
Bacteroides stercoris TF05-14	Bacteroidaceae	feces, human	GCF_003438545.1	0
Bacteroides stercoris TM06-26	Bacteroidaceae	feces, human	GCF_003436415.1	0
Bacteroides thetaiotaomicron 1 1 6	Bacteroidaceae	feces, human	GCF_000159875.2	1	1
Bacteroides thetaiotaomicron 14-106904-2	Bacteroidaceae	appendix, human	GCF_001816245.2	2	1	1
Bacteroides thetaiotaomicron 19 BTHE	Bacteroidaceae	human	GCF_001055755.1	3	2	1
Bacteroides thetaiotaomicron 2789STDY5608873	Bacteroidaceae	feces, human	GCF_001405255.1	3	2	1
Bacteroides thetaiotaomicron 2789STDY5834846	Bacteroidaceae	feces, human	GCF_001405095.1	1	1
Bacteroides thetaiotaomicron 2789STDY5834899	Bacteroidaceae	feces, human	GCF_001405895.1	1	1
Bacteroides thetaiotaomicron 2789STDY5834945	Bacteroidaceae	feces, human	GCF_001406075.1	0
Bacteroides thetaiotaomicron 2e6A	Bacteroidaceae	feces, human	GCF_001373135.1	0
Bacteroides thetaiotaomicron 3731	Bacteroidaceae	feces, human	GCF_001049535.1	2	2
Bacteroides thetaiotaomicron 7330 dup1	Bacteroidaceae	feces, human	GCF_001314975.1	0
Bacteroides thetaiotaomicron AD135X1B	Bacteroidaceae	human	GCF_009025475.1	2	1	1
Bacteroides thetaiotaomicron AF03-26	Bacteroidaceae	feces, human	GCF_003466025.1	2	2
Bacteroides thetaiotaomicron AF14-20	Bacteroidaceae	feces, human	GCF_003464695.1	3	2	1
Bacteroides thetaiotaomicron AF24-19LB	Bacteroidaceae	feces, human	GCF_003458585.1	3	2	1
Bacteroides thetaiotaomicron AF28-2	Bacteroidaceae	feces, human	GCF_003457815.1	1	1
Bacteroides thetaiotaomicron AF37-12	Bacteroidaceae	feces, human	GCF_003474715.1	3	2	1
Bacteroides thetaiotaomicron AF45-16BH	Bacteroidaceae	feces, human	GCF_003474005.1	2	2
Bacteroides thetaiotaomicron AM09-21	Bacteroidaceae	feces, human	GCF_003472675.1	1	1
Bacteroides thetaiotaomicron AM15-10	Bacteroidaceae	feces, human	GCF_003472055.1	2	1	1
Bacteroides thetaiotaomicron AM26-17LB	Bacteroidaceae	feces, human	GCF_003469685.1	2	1	1
Bacteroides thetaiotaomicron AM30-26	Bacteroidaceae	feces, human	GCF_003469365.1	2	2
Bacteroides thetaiotaomicron AM51-2	Bacteroidaceae	feces, human	GCF_003463855.1	2	1	1
Bacteroides thetaiotaomicron ATCC 29741	Bacteroidaceae	appendix, human	GCF_004349615.1	1	1
Bacteroides thetaiotaomicron bq 0049	Bacteroidaceae	feces, human	GCF_004167525.1	5	4	1
Bacteroides thetaiotaomicron C34	Bacteroidaceae	human	GCF_004349635.1	3	3
Bacteroides thetaiotaomicron CL15T12C11	Bacteroidaceae	feces, human	GCF_007556425.1	5	3	1			1
Bacteroides thetaiotaomicron DC20	Bacteroidaceae	cecum, mouse	GCF_008329455.1	2	1	1
Bacteroides thetaiotaomicron DC21	Bacteroidaceae	cecum, mouse	GCF_008329425.1	2	1	1
Bacteroides thetaiotaomicron dnLKV9	Bacteroidaceae	feces, mouse	GCF_000403155.2	2	1	1
Bacteroides thetaiotaomicron DSM 2079	Bacteroidaceae	feces, human	GCF_014131755.1	0
Bacteroides thetaiotaomicron F9-2	Bacteroidaceae	feces, human	GCF_012151035.1	0
Bacteroides thetaiotaomicron KLE1254	Bacteroidaceae	feces, human	GCF_001578565.1	1	1
Bacteroides thetaiotaomicron KPPR-3	Bacteroidaceae	rumen, cow	GCF_900109385.1	1	1
Bacteroides thetaiotaomicron NCTC10582	Bacteroidaceae	feces, human	GCF_900445595.1	1	1
Bacteroides thetaiotaomicron NCTC13706	Bacteroidaceae	appendix, human	GCF_900445585.1	0
Bacteroides thetaiotaomicron NLAE-zl-C579	Bacteroidaceae	feces, cow	GCF_900108155.1	2	2
Bacteroides thetaiotaomicron OF03-10BH	Bacteroidaceae	feces, human	GCF_003463095.1	1	1
Bacteroides thetaiotaomicron OF05-16BH	Bacteroidaceae	feces, human	GCF_003439845.1	1	1
Bacteroides thetaiotaomicron VPI-5482	Bacteroidaceae	feces, human	GCF_000011065.1	0
Bacteroides timonensis AP1	Bacteroidaceae	feces, human	GCF_000513195.1	4	2				1				1
Bacteroides togonis Marseille-P3166	Bacteroidaceae	colon, human	GCF_900130135.1	1	1
Bacteroides uniformis 1001175st1 F6	Bacteroidaceae	feces, human	GCF_005844805.1	2	2
Bacteroides uniformis 1001271st1 A10	Bacteroidaceae	feces, human	GCF_005845245.1	1	1
Bacteroides uniformis 2789STDY5608791	Bacteroidaceae	feces, human	GCF_001405475.1	0
Bacteroides uniformis 2789STDY5608864	Bacteroidaceae	feces, human	GCF_001406095.1	1	1
Bacteroides uniformis 2789STDY5834844	Bacteroidaceae	feces, human	GCF_001406635.1	1	1
Bacteroides uniformis 2789STDY5834847	Bacteroidaceae	feces, human	GCF_001406135.1	2	1				1
Bacteroides uniformis 2789STDY5834898	Bacteroidaceae	feces, human	GCF_001405595.1	1	1
Bacteroides uniformis 2789STDY5834942	Bacteroidaceae	feces, human	GCF_001406715.1	2	2
Bacteroides uniformis A12	Bacteroidaceae	feces, human	GCF_013361225.1	1	1
Bacteroides uniformis A23	Bacteroidaceae	feces, human	GCF_013361195.1	0
Bacteroides uniformis AF14-14	Bacteroidaceae	feces, human	GCF_003464785.1	2	2
Bacteroides uniformis AF17-20	Bacteroidaceae	feces, human	GCF_003460085.1	1	1
Bacteroides uniformis AF19-23	Bacteroidaceae	feces, human	GCF_003459625.1	1	1
Bacteroides uniformis AF19-3LB	Bacteroidaceae	feces, human	GCF_003459585.1	3	2								1
Bacteroides uniformis AF21-53	Bacteroidaceae	feces, human	GCF_003459325.1	0
Bacteroides uniformis AF28-11	Bacteroidaceae	feces, human	GCF_003457925.1	1	1
Bacteroides uniformis AF32-17	Bacteroidaceae	feces, human	GCF_003475375.1	0
Bacteroides uniformis AM09-11	Bacteroidaceae	feces, human	GCF_003473285.1	0
Bacteroides uniformis AM14-1	Bacteroidaceae	feces, human	GCF_003472995.1	1	1
Bacteroides uniformis AM16-3	Bacteroidaceae	feces, human	GCF_003470725.1	1	1
Bacteroides uniformis AM18-14LB	Bacteroidaceae	feces, human	GCF_003471545.1	0
Bacteroides uniformis AM21-40	Bacteroidaceae	feces, human	GCF_003470495.1	1	1
Bacteroides uniformis AM28-49	Bacteroidaceae	feces, human	GCF_003469475.1	1	1
Bacteroides uniformis AM29-12AC	Bacteroidaceae	feces, human	GCF_003469465.1	3	3
Bacteroides uniformis AM30-49	Bacteroidaceae	feces, human	GCF_003468865.1	0
Bacteroides uniformis AM31-23	Bacteroidaceae	feces, human	GCF_003468755.1	0
Bacteroides uniformis AM37-7	Bacteroidaceae	feces, human	GCF_003468325.1	0
Bacteroides uniformis AM39-1	Bacteroidaceae	feces, human	GCF_003467505.1	0
Bacteroides uniformis AM43-9	Bacteroidaceae	feces, human	GCF_003466885.1	1	1
Bacteroides uniformis An67	Bacteroidaceae	caecum, chicken	GCF_002161435.1	0
Bacteroides uniformis ATCC 8492	Bacteroidaceae	feces, human	GCF_000154205.1	1	1
Bacteroides uniformis BIOML-A1	Bacteroidaceae	feces, human	GCF_009020815.1	1	1
Bacteroides uniformis BIOML-A11	Bacteroidaceae	feces, human	GCF_009020645.1	3	3
Bacteroides uniformis BIOML-A12	Bacteroidaceae	feces, human	GCF_009020605.1	3	3
Bacteroides uniformis BIOML-A19	Bacteroidaceae	feces, human	GCF_009020445.1	1	1
Bacteroides uniformis BIOML-A2	Bacteroidaceae	feces, human	GCF_009020775.1	0
Bacteroides uniformis BIOML-A20	Bacteroidaceae	feces, human	GCF_009020465.1	0
Bacteroides uniformis BIOML-A24	Bacteroidaceae	feces, human	GCF_009020365.1	0
Bacteroides uniformis BIOML-A36	Bacteroidaceae	feces, human	GCF_009020135.1	0
Bacteroides uniformis BIOML-A37	Bacteroidaceae	feces, human	GCF_009020165.1	0
Bacteroides uniformis BIOML-A39	Bacteroidaceae	feces, human	GCF_009020075.1	1	1
Bacteroides uniformis BIOML-A44	Bacteroidaceae	feces, human	GCF_009019985.1	1	1
Bacteroides uniformis BIOML-A5	Bacteroidaceae	feces, human	GCF_009020755.1	0
Bacteroides uniformis BIOML-A6	Bacteroidaceae	feces, human	GCF_009020735.1	1	1
Bacteroides uniformis BIOML-A85	Bacteroidaceae	feces, human	GCF_009019185.1	1	1
Bacteroides uniformis BIOML-A87	Bacteroidaceae	feces, human	GCF_009019145.1	0
Bacteroides uniformis BSD2780061689st1 G7	Bacteroidaceae	feces, human	GCF_005844235.1	2	2
Bacteroides uniformis ca 0067	Bacteroidaceae	feces, human	GCF_004167505.1	0
Bacteroides uniformis CL03T12C37	Bacteroidaceae	feces, human	GCF_000273275.1	1	1
Bacteroides uniformis dnLKV2	Bacteroidaceae	feces, mouse	GCF_000403175.1	0
Bacteroides uniformis DSM 6597	Bacteroidaceae	feces, human	GCF_900107315.1	0
Bacteroides uniformis KLE1607	Bacteroidaceae	feces, human	GCF_001578555.1	1	1
Bacteroides uniformis NBRC 113350	Bacteroidaceae	feces, human	GCF_006742345.1	1	1
Bacteroides uniformis OF04-14	Bacteroidaceae	feces, human	GCF_003463315.1	1	1
Bacteroides uniformis OM03-4	Bacteroidaceae	feces, human	GCF_003439225.1	1	1
Bacteroides uniformis OM04-14BH	Bacteroidaceae	feces, human	GCF_003439685.1	1	1
Bacteroides uniformis OM05-11BH	Bacteroidaceae	feces, human	GCF_003438985.1	0
Bacteroides uniformis OM07-9	Bacteroidaceae	feces, human	GCF_003438205.1	0
Bacteroides uniformis str. 3978 T3 i	Bacteroidaceae	tissue, human	GCF_000699885.1	1	1
Bacteroides uniformis TF07-2	Bacteroidaceae	feces, human	GCF_003437205.1	1	1
Bacteroides uniformis TF08-13	Bacteroidaceae	feces, human	GCF_003437005.1	1	1
Bacteroides uniformis TF09-22	Bacteroidaceae	feces, human	GCF_003437605.1	1	1
Bacteroides uniformis TM04-30	Bacteroidaceae	feces, human	GCF_003436475.1	1	1
Bacteroides uniformis TM10-17	Bacteroidaceae	feces, human	GCF_003466245.1	0
Bacteroides vulgatus 0.1XD21-86	Bacteroidaceae	ceacal content, mouse	GCF_009910985.1	2	2
Bacteroides vulgatus 1001175st1 C6	Bacteroidaceae	feces, human	GCF_005844725.1	4	4
Bacteroides vulgatus 1001271st1 G7	Bacteroidaceae	feces, human	GCF_005844385.1	1	1
Bacteroides vulgatus 2789STDY5834842	Bacteroidaceae	feces, human	GCF_001404375.1	3	2				1
Bacteroides vulgatus 2789STDY5834897	Bacteroidaceae	feces, human	GCF_001405155.1	4	4
Bacteroides vulgatus 2789STDY5834944	Bacteroidaceae	feces, human	GCF_001406315.1	3	3
Bacteroides vulgatus AF04-12	Bacteroidaceae	feces, human	GCF_003465765.1	2	2
Bacteroides vulgatus AF04-25	Bacteroidaceae	feces, human	GCF_003465695.1	2	2
Bacteroides vulgatus AF12-25	Bacteroidaceae	feces, human	GCF_003465015.1	4	4
Bacteroides vulgatus AF13-53	Bacteroidaceae	feces, human	GCF_003465305.1	1	1
Bacteroides vulgatus AF14-8	Bacteroidaceae	feces, human	GCF_003464405.1	3	3
Bacteroides vulgatus AF15-6A	Bacteroidaceae	feces, human	GCF_003464205.1	2	2
Bacteroides vulgatus AF16-11	Bacteroidaceae	feces, human	GCF_003462865.1	2	2
Bacteroides vulgatus AF18-14	Bacteroidaceae	feces, human	GCF_003460305.1	2	2
Bacteroides vulgatus AF19-16	Bacteroidaceae	feces, human	GCF_003459715.1	2	2
Bacteroides vulgatus AF20-10	Bacteroidaceae	feces, human	GCF_003459535.1	2	2
Bacteroides vulgatus AF21-45	Bacteroidaceae	feces, human	GCF_003459365.1	2	2
Bacteroides vulgatus AF25-30LB	Bacteroidaceae	feces, human	GCF_003458385.1	1	1
Bacteroides vulgatus AF26-3BH	Bacteroidaceae	feces, human	GCF_003458265.1	2	2
Bacteroides vulgatus AF28-7	Bacteroidaceae	feces, human	GCF_003457755.1	2	2
Bacteroides vulgatus AF29-13	Bacteroidaceae	feces, human	GCF_003457705.1	0
Bacteroides vulgatus AF31-3	Bacteroidaceae	feces, human	GCF_003475435.1	3	3
Bacteroides vulgatus AF34-15	Bacteroidaceae	feces, human	GCF_003475695.1	2	2
Bacteroides vulgatus AF35-11AC	Bacteroidaceae	feces, human	GCF_003475045.1	4	4
Bacteroides vulgatus AF36-14BH	Bacteroidaceae	feces, human	GCF_003474845.1	2	2
Bacteroides vulgatus AF37-17	Bacteroidaceae	feces, human	GCF_003475135.1	1	1
Bacteroides vulgatus AF39-1	Bacteroidaceae	feces, human	GCF_003474595.1	2	2
Bacteroides vulgatus am 0224	Bacteroidaceae	feces, human	GCF_004167625.1	1	1
Bacteroides vulgatus AM09-18	Bacteroidaceae	feces, human	GCF_003473265.1	3	3
Bacteroides vulgatus AM13-10	Bacteroidaceae	feces, human	GCF_003472225.1	1	1
Bacteroides vulgatus AM14-27	Bacteroidaceae	feces, human	GCF_003472125.1	1	1
Bacteroides vulgatus AM16-6	Bacteroidaceae	feces, human	GCF_003471775.1	4	4
Bacteroides vulgatus AM17-30	Bacteroidaceae	feces, human	GCF_003471705.1	2	2
Bacteroides vulgatus AM21-14	Bacteroidaceae	feces, human	GCF_003471285.1	2	2
Bacteroides vulgatus AM25-23	Bacteroidaceae	feces, human	GCF_003470745.1	3	3
Bacteroides vulgatus AM28-1	Bacteroidaceae	feces, human	GCF_003469525.1	3	3
Bacteroides vulgatus AM29-2	Bacteroidaceae	feces, human	GCF_003469035.1	4	4
Bacteroides vulgatus AM30-40	Bacteroidaceae	feces, human	GCF_003468905.1	3	3
Bacteroides vulgatus AM32-26AC	Bacteroidaceae	feces, human	GCF_003469225.1	2	2
Bacteroides vulgatus AM37-2	Bacteroidaceae	feces, human	GCF_003468345.1	2	2
Bacteroides vulgatus AM38-19	Bacteroidaceae	feces, human	GCF_003467565.1	3	3
Bacteroides vulgatus AM39-10	Bacteroidaceae	feces, human	GCF_003468295.1	3	3
Bacteroides vulgatus AM43-4BH	Bacteroidaceae	feces, human	GCF_003466945.1	1	1
Bacteroides vulgatus AM44-21	Bacteroidaceae	feces, human	GCF_003466785.1	3	3
Bacteroides vulgatus AM46-1	Bacteroidaceae	feces, human	GCF_003467095.1	2	2
Bacteroides vulgatus ANK132K 3B	Bacteroidaceae	human	GCF_009025375.1	4	4
Bacteroides vulgatus ATCC 8482	Bacteroidaceae	feces, human	GCF_000012825.1	3	3
Bacteroides vulgatus ATCC 8492	Bacteroidaceae	feces, human	GCF_002959625.1	3	3
Bacteroides vulgatus B33	Bacteroidaceae	feces, human	GCF_013368705.1	2	2
Bacteroides vulgatus CFPLTA002 1B	Bacteroidaceae		GCF_009025805.1	2	2
Bacteroides vulgatus CL01T12C17	Bacteroidaceae	feces, human	GCF_007556405.1	1	1
Bacteroides vulgatus CL09T03C04	Bacteroidaceae	feces, human	GCF_000273295.1	0
Bacteroides vulgatus CL10T00C06	Bacteroidaceae	feces, human	GCF_003568805.1	2	2
Bacteroides vulgatus CL14T03C19	Bacteroidaceae	feces, human	GCF_007556395.1	1	1
Bacteroides vulgatus DH4096S	Bacteroidaceae	feces, human	GCF_012976745.1	3	3
Bacteroides vulgatus dnLKV7	Bacteroidaceae	feces, mouse	GCF_000403235.1	3	3
Bacteroides vulgatus H23	Bacteroidaceae	feces, human	GCF_013361175.1	2	2
Bacteroides vulgatus NCTC10583	Bacteroidaceae	feces, human	GCF_900445545.1	1	1
Bacteroides vulgatus NLAE-zl-G202	Bacteroidaceae	feces, cow	GCF_900109635.1	2	2
Bacteroides vulgatus OF05-14BH	Bacteroidaceae	feces, human	GCF_003439605.1	2	2
Bacteroides vulgatus OM03-13AC	Bacteroidaceae	feces, human	GCF_003439275.1	2	2
Bacteroides vulgatus OM06-14	Bacteroidaceae	feces, human	GCF_003438835.1	2	2
Bacteroides vulgatus OM07-1BH	Bacteroidaceae	feces, human	GCF_003438705.1	2	2
Bacteroides vulgatus OM08-13BH	Bacteroidaceae	feces, human	GCF_003438645.1	3	3
Bacteroides vulgatus PC510	Bacteroidaceae	feces, human	GCF_000178195.1	2	2
Bacteroides vulgatus RH1270	Bacteroidaceae	feces, human	GCF_009025535.1	3	3
Bacteroides vulgatus RJ2H1	Bacteroidaceae	feces, mouse	GCF_002796815.1	2	2
Bacteroides vulgatus str. 3775 SLB 10 iv	Bacteroidaceae	tissue, human	GCF_000699705.1	2	2
Bacteroides vulgatus str. 3975 RP4	Bacteroidaceae	tissue, human	GCF_000699865.1	3	3
Bacteroides vulgatus TF05-18	Bacteroidaceae	feces, human	GCF_003437875.1	3	3
Bacteroides vulgatus TF10-3	Bacteroidaceae	feces, human	GCF_003436855.1	3	3
Bacteroides vulgatus TM04-10	Bacteroidaceae	feces, human	GCF_003436605.1	4	4
Bacteroides vulgatus TM05-16	Bacteroidaceae	feces, human	GCF_003437415.1	2	2
Bacteroides vulgatus TM06-6	Bacteroidaceae	feces, human	GCF_003436175.1	4	4
Bacteroides vulgatus VIC01	Bacteroidaceae	feces, mouse	GCF_008728395.1	2	2
Bacteroides vulgatus VPI-2365	Bacteroidaceae	cecum, chicken	GCF_012976375.1	2	2
Bacteroides vulgatus VPI-4025	Bacteroidaceae	tissue, chicken	GCF_012976275.1	3	3
Bacteroides vulgatus VPI-4245	Bacteroidaceae	feces, human	GCF_012976365.1	4	4
Bacteroides vulgatus VPI-4496.2	Bacteroidaceae	feces, human	GCF_012976765.1	1	1
Bacteroides vulgatus VPI-4506	Bacteroidaceae	abdominal cavity, human	GCF_012976285.1	2	2
Bacteroides vulgatus VPI-5710	Bacteroidaceae	feces, human	GCF_012976775.1	4	4
Bacteroides vulgatus VPI-6186	Bacteroidaceae	pleural fluid, human	GCF_012976385.1	2	2
Bacteroides vulgatus VPI-BV8526	Bacteroidaceae	feces, human	GCF_012976295.1	1	1
Bacteroides vulgatus VPI-C1-13	Bacteroidaceae	feces, human	GCF_012976785.1	3	3
Bacteroides vulgatus WCA-389-WT-3C	Bacteroidaceae	feces, swine	GCF_009696545.1	3	3
Bacteroides xylanisolvens AF14-7	Bacteroidaceae	feces, human	GCF_003464445.1	0
Bacteroides xylanisolvens AF38-2	Bacteroidaceae	feces, human	GCF_003474645.1	0
Bacteroides xylanisolvens AF39-6AC	Bacteroidaceae	feces, human	GCF_003474245.1	0
Bacteroides xylanisolvens AM26-1	Bacteroidaceae	feces, human	GCF_003469745.1	0
Bacteroides xylanisolvens AM30-47	Bacteroidaceae	feces, human	GCF_003468875.1	2	2
Bacteroides xylanisolvens An107	Bacteroidaceae	caecum, chicken	GCF_002161135.1	1	1
Bacteroides xylanisolvens An109	Bacteroidaceae	caecum, chicken	GCF_002161115.1	1	1
Bacteroides xylanisolvens BIOML-A1	Bacteroidaceae	feces, human	GCF_009101785.1	0
Bacteroides xylanisolvens BIOML-A10	Bacteroidaceae	feces, human	GCF_009102675.1	1	1
Bacteroides xylanisolvens BIOML-A14	Bacteroidaceae	feces, human	GCF_009102605.1	0
Bacteroides xylanisolvens BIOML-A16	Bacteroidaceae	feces, human	GCF_009102625.1	1	1
Bacteroides xylanisolvens BIOML-A3	Bacteroidaceae	feces, human	GCF_009102845.1	0
Bacteroides xylanisolvens BIOML-A58	Bacteroidaceae	feces, human	GCF_009102085.1	1	1
Bacteroides xylanisolvens BIOML-A59	Bacteroidaceae	feces, human	GCF_009102075.1	0
Bacteroides xylanisolvens BIOML-A70	Bacteroidaceae	feces, human	GCF_009093775.1	2	1	1
Bacteroides xylanisolvens BIOML-A74	Bacteroidaceae	feces, human	GCF_009093695.1	2	2
Bacteroides xylanisolvens CL03T12C04	Bacteroidaceae	feces, human	GCF_000273315.1	1	1
Bacteroides xylanisolvens H204	Bacteroidaceae	feces, human	GCF_008710235.1	0
Bacteroides xylanisolvens H207	Bacteroidaceae	feces, human	GCF_006546965.1	0
Bacteroides xylanisolvens NLAE-zl-C202	Bacteroidaceae	feces, cow	GCF_900114865.1	0
Bacteroides xylanisolvens NLAE-zl-G339	Bacteroidaceae	feces, cow	GCF_900107825.1	1					1
Bacteroides xylanisolvens SD CC 1b	Bacteroidaceae	gi tract, human	GCF_000178215.1	0
Bacteroides xylanisolvens SD CC 2a	Bacteroidaceae	gi tract, human	GCF_000178295.1	0
Bacteroides xylanisolvens TF10-34	Bacteroidaceae	feces, human	GCF_003437545.1	0
Bacteroides xylanisolvens TM09-13	Bacteroidaceae	feces, human	GCF_003436085.1	0
Bacteroides zoogleoformans ATCC 33285	Bacteroidaceae	subgingival, human	GCF_002998435.1	0
Mediterranea massiliensis Marseille-P2645	Bacteroidaceae	colon, human	GCF_900128475.1	0
Phocaeicola abscessus CCUG 55929	Bacteroidaceae	brain abscess, human	GCF_000312445.1	0
Balneicella halophila DSM 28579	Balneicellaceae	water, mesothermic spring	GCF_003096835.1	0
Barnesiella intestinihominis YIT 11860	Barnesiellaceae	feces, human	GCF_000296465.1	1	1
Barnesiella viscericola DSM 18177	Barnesiellaceae	chicken caecum	GCF_000512915.1	0
Coprobacter fastidiosus NSB1	Barnesiellaceae	feces, human	GCF_000473955.1	1	1
Dysgonomonas alginatilytica DSM 100214	Dysgonomonadaceae	sea sand, ocean	GCF_003201355.1	0
Dysgonomonas capnocytophagoides DSM 22835	Dysgonomonadaceae	cutaneous abscess, human	GCF_000426485.1	0
Dysgonomonas capnocytophagoides MRSN571793	Dysgonomonadaceae	blood, human	GCF_004405045.1	0
Dysgonomonas gadei ATCC BAA-286	Dysgonomonadaceae	gall bladder, human	GCF_000213555.1	1	1
Dysgonomonas macrotermitis DSM 27370	Dysgonomonadaceae	hindgut, termite	GCF_900128985.1	0
Dysgonomonas macrotermitis JCM 19375	Dysgonomonadaceae	hindgut, termite	GCF_001047035.1	0
Dysgonomonas massiliensis Marseille-P4356	Dysgonomonadaceae	feces, human	GCF_900240225.1	1	1
Dysgonomonas mossii DSM 22836	Dysgonomonadaceae	abdominal drainage, human	GCF_000213575.1	0
Dysgonomonas mossii P11	Dysgonomonadaceae	oral swab, mouse	GCF_004569505.1	0
Fermentimonas caenicola E5B	Dysgonomonadaceae	soil	GCF_000953535.1	0
Petrimonas mucosa ING2-E5A	Dysgonomonadaceae	Biogas sludge	GCF_900095795.1	0
Proteiniphilum acetatigenes DSM 18083	Dysgonomonadaceae	reactor sludge	GCF_000380985.1	3	3
Proteiniphilum saccharofermentans M3-6	Dysgonomonadaceae	biogas sludge	GCF_900095135.1	0
Lentimicrobium saccharophilum TBC1	Lentimicrobiaceae	sludge, mesophilic reactor	GCF_001192835.1	1	1
Duncaniella muris DSM 103720	Muribaculaceae	intestines, mouse	GCF_003024805.1	1	1
Muribaculum intestinale DSM 100739	Muribaculaceae	intestines, mouse	GCF_003024845.1	0
Muribaculum intestinale DSM 100746	Muribaculaceae	intestines, mouse	GCF_003024855.1	0
Muribaculum intestinale NM03 1-53	Muribaculaceae	gut, mouse	GCF_009856815.1	2											2
Muribaculum intestinale NM06 A21	Muribaculaceae	gut, mouse	GCF_004793655.1	3	1						1				1
Muribaculum intestinale NM75 1-48a	Muribaculaceae	gut, mouse	GCF_004792675.1	0
Muribaculum intestinale YL27	Muribaculaceae	ceacal content, mouse	GCF_001688845.2	0
Paramuribaculum intestinale DSM 100749	Muribaculaceae	intestines, mouse	GCF_003024925.1	0
Paramuribaculum intestinale DSM 100764	Muribaculaceae	intestines, mouse	GCF_003024815.1	3	3
Butyricimonas faecalis H184	Odoribacteraceae	feces, human	GCF_003991565.1	1	1
Butyricimonas faecihominis 30A1	Odoribacteraceae	feces, human	GCF_003851945.2	0
Butyricimonas faecihominis CCUG 65562	Odoribacteraceae	feces, human	GCF_008830385.1	1	1
Butyricimonas paravirosa DSM 105722	Odoribacteraceae	feces, human	GCF_011927845.1	0
Butyricimonas synergistica DSM 23225	Odoribacteraceae	feces, rat	GCF_000379665.1	0
Butyricimonas virosa AF14-49	Odoribacteraceae	feces, human	GCF_003464505.1	0
Butyricimonas virosa AF34-33	Odoribacteraceae	feces, human	GCF_003475685.1	0
Butyricimonas virosa AM16-14	Odoribacteraceae	feces, human	GCF_003471965.1	0
Butyricimonas virosa DSM 23226	Odoribacteraceae	feces, rat	GCF_000519105.1	0
Butyricimonas virosa OF02-7	Odoribacteraceae	feces, human	GCF_003463145.1	0
Butyricimonas virosa TF05-17	Odoribacteraceae	feces, human	GCF_003437885.1	1	1
Culturomica massiliensis Marseille-P2698	Odoribacteraceae	feces, human	GCF_900091655.1	1	1
Odoribacter laneus YIT 12061	Odoribacteraceae	feces, human	GCF_000243215.1	3	2	1
Odoribacter splanchnicus AF14-6AC	Odoribacteraceae	feces, human	GCF_003464465.1	1	1
Odoribacter splanchnicus AF15-47	Odoribacteraceae	feces, human	GCF_003465155.1	0
Odoribacter splanchnicus AF16-14	Odoribacteraceae	feces, human	GCF_003462805.1	0
Odoribacter splanchnicus AF36-2	Odoribacteraceae	feces, human	GCF_003474785.1	1									1
Odoribacter splanchnicus AM30-21	Odoribacteraceae	feces, human	GCF_003469405.1	1	1
Odoribacter splanchnicus AM42-31	Odoribacteraceae	feces, human	GCF_003467205.1	2	1								1
Odoribacter splanchnicus AM43-5	Odoribacteraceae	feces, human	GCF_003466925.1	1	1
Odoribacter splanchnicus An39	Odoribacteraceae	caecum, chicken	GCF_002159415.1	0
Odoribacter splanchnicus An45	Odoribacteraceae	caecum, chicken	GCF_002161635.1	0
Odoribacter splanchnicus BIOML-A1	Odoribacteraceae	feces, human	GCF_009678805.1	0
Odoribacter splanchnicus D22	Odoribacteraceae	feces, human	GCF_013361165.1	0
Odoribacter splanchnicus DSM 20712	Odoribacteraceae	abdominal abscess, human	GCF_000190535.1	1	1
Odoribacter splanchnicus NCTC10825	Odoribacteraceae	abdominal abscess, human	GCF_900187175.1	0
Odoribacter splanchnicus NCTC10826	Odoribacteraceae	feces, human	GCF_900454195.1	0
Odoribacter splanchnicus OF03-11	Odoribacteraceae	feces, human	GCF_003463405.1	4	2				1				1
Paludibacter jiangxiensis NM7	Paludibacteraceae	soil, anoxic rice field	GCF_001618385.1	1																1
Paludibacter propionicigenes WB4	Paludibacteraceae	anoxic soil, rice field	GCF_000183135.1	0
Lascolabacillus massiliensis SIT8	Porphyromonadaceae	feces, mouse	GCF_001282625.1	0
Macellibacteroides fermentans DSM 23697	Porphyromonadaceae	wastewater, abattoir	GCF_013409575.1	1											1
Massilibacteroides vaginae MV12	Porphyromonadaceae	vagina, human	GCF_900178525.1	0
Porphyromonas asaccharolytica DSM 20707	Porphyromonadaceae	empyema, human	GCF_000212375.1	0
Porphyromonas asaccharolytica PR426713P-I	Porphyromonadaceae	vagina, human	GCF_000183605.1	1	1
Porphyromonas bennonis DSM 23058	Porphyromonadaceae	shoulder abscess, human	GCF_000375645.1	0
Porphyromonas cangingivalis ATCC 700135	Porphyromonadaceae	periodontal pocket, dog	GCF_900167355.1	0
Porphyromonas cangingivalis COT-109 OH1379	Porphyromonadaceae	oral cavity, dog	GCF_000766005.1	1						1
Porphyromonas cangingivalis COT-109 OH1386	Porphyromonadaceae	oral cavity, dog	GCF_000768995.1	0
Porphyromonas cangingivalis JCM 15983	Porphyromonadaceae	periodontal pocket, dog	GCF_000614355.1	0
Porphyromonas cangingivalis NCTC12856	Porphyromonadaceae	feces, dog	GCF_900638305.1	0
Porphyromonas cangingivalis NCTC12857	Porphyromonadaceae		GCF_900454945.1	0
Porphyromonas canoris COT-108 OH1224	Porphyromonadaceae	oral cavity, dog	GCF_000765975.1	1	1
Porphyromonas canoris COT-108 OH2762	Porphyromonadaceae	oral cavity, dog	GCF_000769115.1	0
Porphyromonas catoniae ATCC 51270	Porphyromonadaceae	gingival crevice, human	GCF_000565015.1	1	1
Porphyromonas catoniae F0037	Porphyromonadaceae	oral cavity, human	GCF_000318215.2	2	2
Porphyromonas circumdentaria ATCC 51356	Porphyromonadaceae	skin abscess, cat	GCF_900167105.1	2	2
Porphyromonas crevioricanis ATCC 55563	Porphyromonadaceae	gingival crevicular fluid, dog	GCF_900167225.1	1	1
Porphyromonas crevioricanis COT-253 OH1447	Porphyromonadaceae	oral cavity, dog	GCF_000768975.1	2	1				1
Porphyromonas crevioricanis COT-253 OH2125	Porphyromonadaceae	oral cavity, dog	GCF_000768955.1	0
Porphyromonas crevioricanis JCM 13913	Porphyromonadaceae	periodontal pocket, dog	GCF_000509265.1	1	1
Porphyromonas crevioricanis JCM 15906	Porphyromonadaceae	gingival crevicular fluid, dog	GCF_000509245.1	1	1
Porphyromonas crevioricanis NCTC12858	Porphyromonadaceae	periodontal pocket, dog	GCF_900476255.1	0
Porphyromonas endodontalis ATCC 35406	Porphyromonadaceae	root canal, human	GCF_000174815.1	1	1
Porphyromonas endodontalis NCTC13058	Porphyromonadaceae	root canal, human	GCF_900454815.1	0
Porphyromonas gingivalis 11A	Porphyromonadaceae	subgingival plaque, human	GCF_900157295.1	0
Porphyromonas gingivalis 13 1	Porphyromonadaceae	subgingival plaque, human	GCF_900157285.1	0
Porphyromonas gingivalis 15 9	Porphyromonadaceae	subgingival plaque, human	GCF_900157245.1	0
Porphyromonas gingivalis 3 3	Porphyromonadaceae	subgingival plaque	GCF_900157215.1	1					1
Porphyromonas gingivalis 381	Porphyromonadaceae	subgingival plaque, human	GCF_001314265.1	0
Porphyromonas gingivalis 381OKJP	Porphyromonadaceae	apical plaque, human	GCF_003862255.1	0
Porphyromonas gingivalis 3A1	Porphyromonadaceae	subgingival plaque, human	GCF_900157325.1	1	1
Porphyromonas gingivalis 7BTORR	Porphyromonadaceae	subgingival plaque	GCF_900157225.1	0
Porphyromonas gingivalis 84 3	Porphyromonadaceae	subgingival plaque, human	GCF_900157275.1	0
Porphyromonas gingivalis A7436	Porphyromonadaceae	subgingival plaque, human	GCF_001263815.1	0
Porphyromonas gingivalis A7A1-28	Porphyromonadaceae	peridontal abscess, human	GCF_001444325.1	0
Porphyromonas gingivalis AFR5B1	Porphyromonadaceae	subgingival plaque, human	GCF_900157345.1	0
Porphyromonas gingivalis AJW4	Porphyromonadaceae	subgingival plaque, human	GCF_001274615.1	0
Porphyromonas gingivalis Ando	Porphyromonadaceae	gingival sulcus, human	GCF_001297745.1	0
Porphyromonas gingivalis ATCC 33277	Porphyromonadaceae	gingival sulcus, human	GCF_000010505.1	0
Porphyromonas gingivalis ATCC 49417	Porphyromonadaceae	periodontal pocket, human	GCF_900157255.1	0
Porphyromonas gingivalis CP3	Porphyromonadaceae	subgingival plate, human	GCF_004214945.1	0
Porphyromonas gingivalis F0185	Porphyromonadaceae	oral cavity, human	GCF_000467955.1	0
Porphyromonas gingivalis F0566	Porphyromonadaceae	oral cavity, human	GCF_000467975.1	1					1
Porphyromonas gingivalis F0568	Porphyromonadaceae	subgingival plaque biofilm, human	GCF_000467795.1	0
Porphyromonas gingivalis F0569	Porphyromonadaceae	subgingival plaque biofilm, human	GCF_000467815.1	1	1
Porphyromonas gingivalis F0570	Porphyromonadaceae	subgingival plaque biofilm, human	GCF_000467835.1	1	1
Porphyromonas gingivalis H3	Porphyromonadaceae	subgingival plate, human	GCF_004214925.1	0
Porphyromonas gingivalis HG66	Porphyromonadaceae	oral cavity, human	GCF_000739415.1	0
Porphyromonas gingivalis KCOM 2796	Porphyromonadaceae	subgingival dental plaque, human	GCF_002754115.1	0
Porphyromonas gingivalis KCOM 2797	Porphyromonadaceae	subgingival dental plaque, human	GCF_002204455.1	0
Porphyromonas gingivalis KCOM 2798	Porphyromonadaceae	subgingival dental plaque, human	GCF_002754135.1	0
Porphyromonas gingivalis KCOM 2799	Porphyromonadaceae	subgingival dental plaque, human	GCF_002753955.1	0
Porphyromonas gingivalis KCOM 2800	Porphyromonadaceae	subgingival dental plaque, human	GCF_002754155.1	1	1
Porphyromonas gingivalis KCOM 2801	Porphyromonadaceae	subgingival dental plaque, human	GCF_002753975.1	1					1
Porphyromonas gingivalis KCOM 2802	Porphyromonadaceae	subgingival dental plaque, human	GCF_002754015.1	0
Porphyromonas gingivalis KCOM 2803	Porphyromonadaceae	subgingival dental plaque, human	GCF_002754035.1	1	1
Porphyromonas gingivalis KCOM 2804	Porphyromonadaceae	subgingival dental plaque, human	GCF_002754055.1	0
Porphyromonas gingivalis KCOM 2805	Porphyromonadaceae	subgingival dental plaque, human	GCF_002754075.1	1		1
Porphyromonas gingivalis KCOM 3001	Porphyromonadaceae	subgingival dental plaque, human	GCF_002754095.1	0
Porphyromonas gingivalis KCOM 3131	Porphyromonadaceae	subgingival dental plaque, human	GCF_002753935.1	0
Porphyromonas gingivalis MP4-504	Porphyromonadaceae	oral cavity, human	GCF_001553795.1	0
Porphyromonas gingivalis SJD11	Porphyromonadaceae	subgingival dental plaque, human	GCF_002206105.1	0
Porphyromonas gingivalis SJD12	Porphyromonadaceae	subgingival dental plaque, human	GCF_002208045.1	1	1
Porphyromonas gingivalis SJD2	Porphyromonadaceae	subgingival dental plaque, human	GCF_000503975.1	0
Porphyromonas gingivalis SJD4	Porphyromonadaceae	subgingival dental plaque, human	GCF_002206085.1	0
Porphyromonas gingivalis SJD5	Porphyromonadaceae	subgingival dental plaque, human	GCF_002206065.1	0
Porphyromonas gingivalis SU60	Porphyromonadaceae	oral cavity, human	GCF_900157235.1	0
Porphyromonas gingivalis TDC 60	Porphyromonadaceae	periodontal lesion, human	GCF_002892555.1	0
Porphyromonas gingivalis W4087	Porphyromonadaceae	oral cavity, human	GCF_000467995.1	0
Porphyromonas gingivalis W50	Porphyromonadaceae	oral cavity, human	GCF_000271945.1	0
Porphyromonas gingivalis W83	Porphyromonadaceae	oral cavity, human	GCF_000007585.1	0
Porphyromonas gingivalis WW2096	Porphyromonadaceae	subgingival plaque, human	GCF_002529425.1	0
Porphyromonas gingivalis WW2842	Porphyromonadaceae	subgingival plaque, human	GCF_002529375.1	0
Porphyromonas gingivalis WW2866	Porphyromonadaceae	subgingival plaque, human	GCF_002529185.1	1	1
Porphyromonas gingivalis WW2881	Porphyromonadaceae	subgingival plaque, human	GCF_002529215.1	1	1
Porphyromonas gingivalis WW2885	Porphyromonadaceae	subgingival plaque, human	GCF_002529355.1	1	1
Porphyromonas gingivalis WW2903	Porphyromonadaceae	subgingival plaque, human	GCF_002529155.1	0
Porphyromonas gingivalis WW2931	Porphyromonadaceae	subgingival plaque, human	GCF_002529285.1	0
Porphyromonas gingivalis WW2952	Porphyromonadaceae	subgingival plaque, human	GCF_002529345.1	0
Porphyromonas gingivalis WW3039	Porphyromonadaceae	subgingival plaque, human	GCF_002529145.1	0
Porphyromonas gingivalis WW3040	Porphyromonadaceae	subgingival plaque, human	GCF_002529235.1	0
Porphyromonas gingivalis WW3102	Porphyromonadaceae	subgingival plaque, human	GCF_002529365.1	1	1
Porphyromonas gingivalis WW5019	Porphyromonadaceae	subgingival plaque, human	GCF_002529205.1	0
Porphyromonas gingivalis WW5127	Porphyromonadaceae	subgingival plaque, human	GCF_002529125.1	0
Porphyromonas gingivicanis COT-022 OH1391	Porphyromonadaceae	oral cavity, dog	GCF_000769135.1	0
Porphyromonas gingivicanis JCM 15907	Porphyromonadaceae	oral cavity, dog	GCF_000614585.1	1	1
Porphyromonas gulae COT-052 OH1355	Porphyromonadaceae	oral cavity, dog	GCF_000769385.1	0
Porphyromonas gulae COT-052 OH1451	Porphyromonadaceae	oral cavity, dog	GCF_000768785.1	1					1
Porphyromonas gulae COT-052 OH2179	Porphyromonadaceae	oral cavity, dog	GCF_000768765.1	0
Porphyromonas gulae COT-052 OH2199	Porphyromonadaceae	oral cavity, dog	GCF_000971515.1	0
Porphyromonas gulae COT-052 OH2857	Porphyromonadaceae	oral cavity, dog	GCF_000769095.1	0
Porphyromonas gulae COT-052 OH3439	Porphyromonadaceae	oral cavity, dog	GCF_000768775.1	2	2
Porphyromonas gulae COT-052 OH3471	Porphyromonadaceae	oral cavity, dog	GCF_000768915.1	0
Porphyromonas gulae COT-052 OH3498	Porphyromonadaceae	oral cavity, dog	GCF_000769475.1	1	1
Porphyromonas gulae COT-052 OH3856	Porphyromonadaceae	oral cavity, dog	GCF_000765945.1	1						1
Porphyromonas gulae COT-052 OH4119	Porphyromonadaceae	oral cavity, dog	GCF_000768835.1	0
Porphyromonas gulae DSM 15663	Porphyromonadaceae	gingival sulcus. wolf	GCF_000378065.1	1	1
Porphyromonas gulae OH3161B	Porphyromonadaceae	oral cavity, dog	GCF_000769015.1	0
Porphyromonas KLE 1280	Porphyromonadaceae	dental plaque, human	GCF_000700805.1	1	1
Porphyromonas levii AF0918	Porphyromonadaceae	uterine swab, dairy cow	GCF_004551515.1	1	1
Porphyromonas levii AF5678	Porphyromonadaceae	uterine swab, dairy cow	GCF_004551505.1	0
Porphyromonas levii DSM 23370	Porphyromonadaceae	bovine rumen, cattle	GCF_000379925.1	2	2
Porphyromonas loveana DSM 28520	Porphyromonadaceae	oral cavity, musky rat-kangaroo	GCF_003096695.1	1	1
Porphyromonas macacae COT-192 OH2631	Porphyromonadaceae	oral cavity, dog	GCF_000769055.1	1	1
Porphyromonas macacae COT-192 OH2859	Porphyromonadaceae	oral cavity, dog	GCF_000769035.1	1	1
Porphyromonas macacae DSM 20710	Porphyromonadaceae	periodontal pocket, monkey	GCF_000379945.1	2	1										1
Porphyromonas macacae JCM 15984	Porphyromonadaceae	skin abscess, cat	GCF_000614385.1	0
Porphyromonas macacae NCTC11632	Porphyromonadaceae	skin abscess, cat	GCF_900454765.1	0
Porphyromonas macacae NCTC13100	Porphyromonadaceae	periodontal pocket, monkey	GCF_900454825.1	2											1	1
Porphyromonas somerae DSM 23386	Porphyromonadaceae	leg ulcer, human	GCF_000372405.1	0
Porphyromonas somerae KA00683	Porphyromonadaceae	vagina, human	GCF_001553215.1	2	2
Porphyromonas uenonis 60-3	Porphyromonadaceae	vaginal, human	GCF_000174775.1	0
Porphyromonas uenonis DSM 23387	Porphyromonadaceae	sacral decubitus ulcer, human	GCF_000482365.1	1	1
Porphyromonas W7784	Porphyromonadaceae	Dental plaque biofilm	GCF_000467855.2	2	2
Sanguibacteroides justesenii OUH 308042	Porphyromonadaceae	blood, human	GCF_000832075.1	0
Sanguibacteroides justesenii OUH 334697	Porphyromonadaceae	blood, human	GCF_000832085.1	0
Sanguibacteroides justesenii OUH 969102	Porphyromonadaceae	blood, human	GCF_003204205.1	0
Alloprevotella rava F0323	Prevotellaceae	oral cavity, human	GCF_000234115.1	0
Alloprevotella tannerae ATCC 51259	Prevotellaceae	oral cavity, human	GCF_000159995.1	0
Metaprevotella massiliensis Marseille P-3114	Prevotellaceae	duodenum, human	GCF_900241015.1	1	1
Paraprevotella clara YIT 11840	Prevotellaceae	feces, human	GCF_000233955.1	0
Paraprevotella xylaniphila YIT 11841	Prevotellaceae	feces, human	GCF_000205165.1	0
Hallella seregens ATCC 51272	Prevotellaceae	gingival crevice, human	GCF_000518545.1	1	1
Prevotella aff ruminicola Tc2-24	Prevotellaceae		GCF_900110895.1	4	3				1
Prevotella albensis DSM 11370	Prevotellaceae	sheep rumen	GCF_000426565.1	1	1
Prevotella amnii CRIS 21A-A	Prevotellaceae	amniotic fluid, human	GCF_000177355.1	3	2							1
Prevotella amnii DNF00058	Prevotellaceae	vagina, human	GCF_000759315.1	2	1									1
Prevotella amnii DNF00307	Prevotellaceae	vagina, human	GCF_001553225.1	0
Prevotella amnii DSM 23384	Prevotellaceae	amniotic fluid, human	GCF_000378745.1	2	1							1
Prevotella aurantiaca JCM 15754	Prevotellaceae	periodontal pocket, human	GCF_000614025.1	0
Prevotella baroniae DSM 16972	Prevotellaceae	endodontic lesions, human	GCF_000426585.1	1										1
Prevotella baroniae F0067	Prevotellaceae	oral, human	GCF_000468635.1	0
Prevotella bergensis DSM 17361	Prevotellaceae	soft tissue abscess, human	GCF_000160535.1	0
Prevotella bivia 700 PDEN	Prevotellaceae	fluid, human	GCF_001065995.1	1	1
Prevotella bivia DNF00188	Prevotellaceae	vagina, human	GCF_000759045.1	5	5
Prevotella bivia DNF00320	Prevotellaceae	vagina, human	GCF_000759245.1	2	1									1
Prevotella bivia DNF00650	Prevotellaceae	vagina, human	GCF_000759165.1	2	2
Prevotella bivia DSM 20514	Prevotellaceae	endometrium, human	GCF_000262545.1	0
Prevotella bivia GED7760C	Prevotellaceae	vagina, human	GCF_001546565.2	3	3
Prevotella bivia GED7880	Prevotellaceae	vagina, human	GCF_001574405.1	2	2
Prevotella bivia JCVIHMP010	Prevotellaceae	vagina, human	GCF_000177315.1	1	1
Prevotella brevis ATCC 19188	Prevotellaceae	rumen, cow	GCF_000621725.1	3	3
Prevotella brevis P6B11	Prevotellaceae	rumen, cow	GCF_000621825.1	0
Prevotella brunnea A2672	Prevotellaceae	wound swab, human	GCF_008016795.1	2	2
Prevotella bryantii B14	Prevotellaceae	rumen, cow	GCF_000179055.1	1	1
Prevotella bryantii C21a	Prevotellaceae	rumen, cow	GCF_000424605.1	0
Prevotella bryantii FB3001	Prevotellaceae	rumen, cow	GCF_900103315.1	1	1
Prevotella bryantii KHPX14	Prevotellaceae	rumen, cow	GCF_900107655.1	2	2
Prevotella bryantii TC1-1	Prevotellaceae	rumen	GCF_002251425.1	3	2								1
Prevotella buccae 1205 PDEN	Prevotellaceae	human	GCF_001062315.1	1	1
Prevotella buccae ATCC 33574	Prevotellaceae	gingival crevices, human	GCF_000184945.1	0
Prevotella buccae D17	Prevotellaceae	oral cavity, human	GCF_000162455.1	1	1
Prevotella buccae NCTC13063	Prevotellaceae	soil	GCF_900454855.1	0
Prevotella buccalis ATCC 35310	Prevotellaceae	dental plaque, human	GCF_000177075.1	0
Prevotella buccalis DNF00853	Prevotellaceae	vagina, human	GCF_000759185.1	0
Prevotella buccalis DNF00985	Prevotellaceae	vagina, human	GCF_000759265.1	2	1												1
Prevotella buccalis UMB0536	Prevotellaceae	catheter, human	GCF_002884635.1	0
Prevotella colorans DSM 100333	Prevotellaceae	wound swab, human	GCF_003096815.1	0
Prevotella conceptionensis 9403948	Prevotellaceae		GCF_000312305.1	1	1
Prevotella copri AF10-17	Prevotellaceae	feces, human	GCF_003465495.1	4	4
Prevotella copri AF11-14	Prevotellaceae	feces, human	GCF_003465445.1	1	1
Prevotella copri AF12-50	Prevotellaceae	feces, human	GCF_003464975.1	2	2
Prevotella copri AF15-25	Prevotellaceae	feces, human	GCF_003465215.1	2	2
Prevotella copri AF24-12	Prevotellaceae	feces, human	GCF_003459205.1	1	1
Prevotella copri AF29-19	Prevotellaceae	feces, human	GCF_003457655.1	1	1
Prevotella copri AF38-11	Prevotellaceae	feces, human	GCF_003474655.1	2	2
Prevotella copri AM16-54	Prevotellaceae	feces, human	GCF_003471795.1	2	2
Prevotella copri AM22-1	Prevotellaceae	feces, human	GCF_003471195.1	1	1
Prevotella copri AM42-23AC	Prevotellaceae	feces, human	GCF_003467935.1	1	1
Prevotella copri BU4165	Prevotellaceae	feces, human	GCF_009494485.1	1	1
Prevotella copri BVe4116	Prevotellaceae	feces, human	GCF_009495255.1	2	2
Prevotella copri DSM 18205	Prevotellaceae	feces, human	GCF_000157935.1	0
Prevotella copri iA622	Prevotellaceae	feces, human	GCF_009494395.1	5	5
Prevotella copri iAA108	Prevotellaceae	feces, human	GCF_009494365.1	3	3
Prevotella copri iAK1212	Prevotellaceae	feces, human	GCF_009494335.1	2	2
Prevotella copri iAP1319	Prevotellaceae	feces, human	GCF_009494145.1	1	1
Prevotella copri iAQ1144	Prevotellaceae	feces, human	GCF_009494055.1	1	1
Prevotella copri iAU3127	Prevotellaceae	feces, human	GCF_009495155.1	2	2
Prevotella copri iK21316	Prevotellaceae	feces, human	GCF_009495055.1	2	2
Prevotella copri Indica	Prevotellaceae	feces, human	GCF_002224675.1	2	2
Prevotella copri iP105	Prevotellaceae	feces, human	GCF_009495075.1	1	1
Prevotella copri iT211	Prevotellaceae	feces, human	GCF_009493835.1	1	1
Prevotella copri LKV-178-WT-2C	Prevotellaceae	feces, swine	GCF_009695805.1	1	1
Prevotella copri OM06-11	Prevotellaceae	feces, human	GCF_003438885.1	1	1
Prevotella copri TF06-40	Prevotellaceae	feces, human	GCF_003437315.1	1	1
Prevotella corporis DSM 18810	Prevotellaceae	cervical swab, human	GCF_000430525.1	0
Prevotella corporis MJR7716	Prevotellaceae	vagina, human	GCF_001546595.1	1	1
Prevotella dentalis DSM 3688	Prevotellaceae	oral cavity, human	GCF_000220215.1	0
Prevotella dentasini JCM 15908	Prevotellaceae	oral cavity, donkey	GCF_000614065.1	0
Prevotella denticola CRIS 18C-A	Prevotellaceae	vagina, human	GCF_000191765.1	0
Prevotella denticola DNF00960	Prevotellaceae	vagina, human	GCF_000759205.1	0
Prevotella denticola DSM 20614	Prevotellaceae	dental plaque, human	GCF_000421205.1	1	1
Prevotella denticola F0289	Prevotellaceae	oral cavity, human	GCF_000193395.1	0
Prevotella denticola KCOM 1525	Prevotellaceae	periapical abscess, human	GCF_003515045.1	0
Prevotella denticola NCTC13067	Prevotellaceae	dental plaque, human	GCF_900454835.1	2	2
Prevotella disiens ATCC 29426	Prevotellaceae	urogenital tract, human	GCF_000467875.1	2	2
Prevotella disiens DNF00882	Prevotellaceae	vagina, human	GCF_000759225.1	1	1
Prevotella disiens FB035-09AN	Prevotellaceae	vagina, human	GCF_000179675.1	0
Prevotella disiens NCTC11157	Prevotellaceae	vaginal abscess, human	GCF_900454955.1	0
Prevotella disiens TF09-12	Prevotellaceae	feces, human	GCF_003437625.1	2	2
Prevotella enoeca F0113	Prevotellaceae	subgingival, human	GCF_001444445.1	3	1	1								1
Prevotella enoeca JCM 12259	Prevotellaceae	subgingival, human	GCF_000613405.1	3	2	1
Prevotella F0108	Prevotellaceae	Subgingival oral biofilm, human	GCF_000162415.1	0
Prevotella F0295	Prevotellaceae	Oral cavity	GCF_000163495.1	0
Prevotella falsenii JCM 15124	Prevotellaceae	dental plaque, monkey	GCF_000613945.1	1	1
Prevotella fusca JCM 17724	Prevotellaceae	oral cavity, human	GCF_000614245.1	2	2
Prevotella histicola DNF00424	Prevotellaceae	vagina, human	GCF_000759075.1	0
Prevotella histicola F0411	Prevotellaceae	oral cavity, human	GCF_000234055.1	1	1
Prevotella ihumii Marseille-P3385	Prevotellaceae	feces, human	GCF_900155655.1	1	1
Prevotella intermedia 17	Prevotellaceae	peridontal pocket, human	GCF_000261025.1	0
Prevotella intermedia ATCC 15032	Prevotellaceae	oral cavity, human	GCF_003838285.1	0
Prevotella intermedia ATCC 15033	Prevotellaceae	oral cavity, human	GCF_003861325.1	0
Prevotella intermedia ATCC 25611	Prevotellaceae	empyema, human	GCF_000519165.1	0
Prevotella intermedia ATCC 49046	Prevotellaceae	periodontal pocket, human	GCF_001594285.1	0
Prevotella intermedia KCOM 1101	Prevotellaceae	subgingival dental plaque, human	GCF_002753855.1	1	1
Prevotella intermedia KCOM 1107	Prevotellaceae	subgingival dental plaque, human	GCF_002204405.1	1											1
Prevotella intermedia KCOM 1653	Prevotellaceae	buccal abscess, human	GCF_002753835.1	0
Prevotella intermedia KCOM 1741	Prevotellaceae	subgingival plaque, human	GCF_002763955.1	0
Prevotella intermedia KCOM 1779	Prevotellaceae	mandibular osteomyelitis, human	GCF_002794335.1	0
Prevotella intermedia KCOM 1933	Prevotellaceae	subgingival dental plaque, human	GCF_002763845.1	0
Prevotella intermedia KCOM 1944	Prevotellaceae	subgingival dental plaque, human	GCF_002763975.1	0
Prevotella intermedia KCOM 1945	Prevotellaceae	subgingival dental plaque, human	GCF_002797135.1	0
Prevotella intermedia KCOM 1949	Prevotellaceae	subgingival dental plaque, human	GCF_002763715.1	0
Prevotella intermedia KCOM 2033	Prevotellaceae	subgingival dental plaque, human	GCF_002763535.1	0
Prevotella intermedia KCOM 2069	Prevotellaceae	endodontic infection, human	GCF_002762425.1	0
Prevotella intermedia KCOM 2698	Prevotellaceae	subgingival dental plaque, human	GCF_002797155.1	1	1
Prevotella intermedia KCOM 2734	Prevotellaceae	subgingival dental plaque, human	GCF_003265025.1	1	1
Prevotella intermedia KCOM 2832	Prevotellaceae	subgingival dental plaque, human	GCF_002797185.1	0
Prevotella intermedia KCOM 2833	Prevotellaceae	subgingival dental plaque, human	GCF_002797175.1	1											1
Prevotella intermedia KCOM 2836	Prevotellaceae	subgingival dental plaque, human	GCF_002763575.1	2	2
Prevotella intermedia KCOM 2837	Prevotellaceae	subgingival dental plaque, human	GCF_002763745.1	0
Prevotella intermedia KCOM 2838	Prevotellaceae	subgingival dental plaque, human	GCF_002763785.1	1	1
Prevotella intermedia NCTC13070	Prevotellaceae	empyema, human	GCF_900455005.1	0
Prevotella intermedia OMA14	Prevotellaceae	periodontal pocket, human	GCF_002355195.1	0
Prevotella intermedia WW2834	Prevotellaceae	subgingival plaque, human	GCF_002529225.1	0
Prevotella intermedia WW414	Prevotellaceae	subgingival plaque, human	GCF_002529435.1	0
Prevotella intermedia WW855	Prevotellaceae	subgingival plaque, human	GCF_002529305.1	0
Prevotella intermedia ZT	Prevotellaceae	oral cavity, human	GCF_000955645.1	1	1
Prevotella jejuni CD3-33	Prevotellaceae	coeliac disease, human	GCF_002849795.1	3	2							1
Prevotella jejuni DSM 26989	Prevotellaceae	coeliac disease, human	GCF_900187995.1	3	2							1
Prevotella koreensis KCOM 3155	Prevotellaceae	subgingival plaque, human	GCF_003977605.1	0
Prevotella lascolaii khD1	Prevotellaceae	vagina, human	GCF_900079775.1	2	2
Prevotella loescheii ATCC 15930	Prevotellaceae	gingival crevice, human	GCF_000698925.1	0
Prevotella maculosa DSM 19339	Prevotellaceae	pericoronitis exudate, human	GCF_000382385.1	1	1
Prevotella maculosa OT 289	Prevotellaceae	oral cavity, human	GCF_000243015.1	0
Prevotella marseillensis Marseille-P8229	Prevotellaceae	feces, human	GCF_900625065.1	1	1
Prevotella marshii DSM 16973	Prevotellaceae	oral cavity, human	GCF_000146675.1	0
Prevotella melaninogenica ATCC 25845	Prevotellaceae	sputum, human	GCF_000144405.1	0
Prevotella melaninogenica D18	Prevotellaceae	oral cavity, human	GCF_000163035.1	0
Prevotella melaninogenica DNF00666	Prevotellaceae	vagina, human	GCF_000759305.1	0
Prevotella melaninogenica FDAARGOS 306	Prevotellaceae	sputum, human	GCF_002208725.2	0
Prevotella melaninogenica FDAARGOS 760	Prevotellaceae	oral swab, human	GCF_013267595.1	0
Prevotella melaninogenica GAI 07411	Prevotellaceae	vagina, human	GCF_003609775.1	0
Prevotella micans DSM 21469	Prevotellaceae	oral cavity, human	GCF_000373705.1	0
Prevotella micans F0438	Prevotellaceae	oral cavity, human	GCF_000243035.1	0
Prevotella multiformis DSM 16608	Prevotellaceae	oral cavity, human	GCF_000191065.1	0
Prevotella multisaccharivorax DSM 17128	Prevotellaceae	subgingival plaque, human	GCF_000218235.1	4	3													1
Prevotella nanceiensis DSM 19126	Prevotellaceae	blood culture, human	GCF_000379965.1	0
Prevotella nigrescens ATCC 33563	Prevotellaceae	oral cavity, human	GCF_000220235.1	0
Prevotella nigrescens CC14M	Prevotellaceae	colon, human	GCF_000507825.1	0
Prevotella nigrescens F0103	Prevotellaceae	oral cavity, human	GCF_000336235.1	1	1
Prevotella nigrescens KCOM 1102	Prevotellaceae	subgingival plaque, human	GCF_002204475.1	2	2
Prevotella nigrescens NCTC9336	Prevotellaceae	oral cavity, human	GCF_900454985.1	0
Prevotella oralis ATCC 33269	Prevotellaceae	oral cavity, human	GCF_000185145.2	0
Prevotella oralis CC98A	Prevotellaceae	colon, human	GCF_000507905.1	0
Prevotella oralis DSM 20702	Prevotellaceae	peridontal pocket, human	GCF_900129435.1	0
Prevotella oralis HGA0225	Prevotellaceae	intestinal biopsy, human	GCF_000413355.1	0
Prevotella oris C735	Prevotellaceae	respiratory tract, human	GCF_000142965.1	1	1
Prevotella oris DSM 18711	Prevotellaceae	gingival sulcus, human	GCF_000377685.1	2	2
Prevotella oris F0302	Prevotellaceae	oral cavity, human	GCF_000162915.1	3	3
Prevotella oris NCTC13071	Prevotellaceae	gingival sulcus, human	GCF_900637655.1	0
Prevotella oryzae DSM 17970	Prevotellaceae	rice-plant residue, anoxic field	GCF_000585355.1	1											1
Prevotella oulorum ATCC 43324	Prevotellaceae	gingival crevice, human	GCF_900167385.1	0
Prevotella oulorum F0390	Prevotellaceae	oral cavity, human	GCF_000224615.1	0
Prevotella oulorum JCM 14966	Prevotellaceae	gingival crevice, human	GCF_000613785.1	0
Prevotella pallens ATCC 700821	Prevotellaceae	oral cavity, human	GCF_000220255.1	1	1
Prevotella pallens DSM 18710	Prevotellaceae	oral cavity, human	GCF_003269195.1	3	3
Prevotella pallens NCTC13043	Prevotellaceae	oral cavity, human	GCF_900454935.1	1	1
Prevotella paludivivens DSM 17968	Prevotellaceae	rice-plant residue, anoxic field	GCF_000373185.1	1	1
Prevotella pectinovora P4-65	Prevotellaceae	feces, swine	GCF_000833955.1	0
Prevotella pectinovora P4-76	Prevotellaceae	feces, swine	GCF_000834015.1	1	1
Prevotella pectinovora P5-119	Prevotellaceae	feces, swine	GCF_000833975.1	1	1
Prevotella pectinovora P5-125	Prevotellaceae	feces, swine	GCF_000833995.1	1	1
Prevotella pectinovora P5-60	Prevotellaceae	feces, swine	GCF_000834035.1	1	1
Prevotella phocaeensis SN19	Prevotellaceae	feces, human	GCF_900065875.1	0
Prevotella pleuritidis F0068	Prevotellaceae	oral cavity, human	GCF_000468135.1	0
Prevotella pleuritidis JCM 14110	Prevotellaceae	pleural fluid, human	GCF_000613725.1	0
Prevotella rara 109	Prevotellaceae	feces, human	GCF_001275135.1	0
Prevotella ruminicola 23	Prevotellaceae	rumen, cattle	GCF_000025925.1	2	2
Prevotella ruminicola AR32	Prevotellaceae	rumen, sheep	GCF_900108325.1	1	1
Prevotella ruminicola ATCC 19189	Prevotellaceae	rumen, cattle	GCF_900108375.1	3	3
Prevotella ruminicola BPI-162	Prevotellaceae	rumen, cattle	GCF_900112275.1	0
Prevotella ruminicola BPI-34	Prevotellaceae	rumen, cattle	GCF_900142855.1	0
Prevotella ruminicola D31d	Prevotellaceae	rumen, cattle	GCF_900107775.1	1	1
Prevotella ruminicola Ga6B6	Prevotellaceae	rumen, cattle	GCF_000687715.1	0
Prevotella ruminicola KHT3	Prevotellaceae	rumen, cattle	GCF_900142525.1	0
Prevotella S7-1-8	Prevotellaceae	Bacterial vaginosis, human	GCF_000758925.1	1	1
Prevotella saccharolytica F0055	Prevotellaceae	oral cavity, human	GCF_000318195.2	0
Prevotella saccharolytica JCM 17484	Prevotellaceae	peridontal pocket, human	GCF_000614205.1	0
Prevotella salivae DSM 15606	Prevotellaceae	gi tract, human	GCF_000185845.1	0
Prevotella salivae F0493	Prevotellaceae	oral cavity, human	GCF_000477535.1	2	2
Prevotella scopos JCM 17725	Prevotellaceae	oral cavity, human	GCF_000614285.1	1	1
Prevotella shahii DSM 15611	Prevotellaceae	oral cavity, human	GCF_003201715.1	0
Prevotella stercorea AF42-9	Prevotellaceae	feces, human	GCF_003473415.1	1	1
Prevotella stercorea DSM 18206	Prevotellaceae	gut, human	GCF_000235885.1	1	1
Prevotella timonensis CRIS 5C-B1	Prevotellaceae	vagina, human	GCF_000177055.1	0
Prevotella timonensis DNF00076	Prevotellaceae	vagina, human	GCF_002894165.1	0
Prevotella timonensis DSM 22865	Prevotellaceae	breast abscess, human	GCF_000430565.1	4									1	3
Prevotella timonensis S9-PR14	Prevotellaceae	vagina, human	GCF_000762405.1	1	1
Prevotella timonensis UMB0818	Prevotellaceae	catheter, human	GCF_002871515.1	2	1									1
Prevotella veroralis DSM 19559	Prevotellaceae	oral cavity, human	GCF_000377625.1	0
Prevotella veroralis F0319	Prevotellaceae	oral cavity, human	GCF_000162935.1	0
Acetobacteroides hydrogenigenes RL-C	Rikenellaceae	water, reed swamp	GCF_004340205.1	0
Alistipes communis 5CBH24	Rikenellaceae	feces, human	GCF_006542665.1	0
Alistipes communis 6CPBBH3	Rikenellaceae	feces, human	GCF_006542745.1	0
Alistipes communis ph8	Rikenellaceae	feces, human	GCF_000311925.1	1	1
Alistipes dispar 5CPEGH6	Rikenellaceae	feces, human	GCF_006542685.1	0
Alistipes finegoldii 2789STDY5608890	Rikenellaceae	feces, human	GCF_001405655.1	0
Alistipes finegoldii 2789STDY5834947	Rikenellaceae	feces, human	GCF_001405855.1	0
Alistipes finegoldii BIOML-A1	Rikenellaceae	feces, human	GCF_008421235.1	2	2
Alistipes finegoldii DSM 17242	Rikenellaceae	appendix tissue, human	GCF_000265365.1	0
Alistipes ihumii AP11	Rikenellaceae	feces, human	GCF_000321205.1	0
Alistipes indistinctus 2BBH45	Rikenellaceae	feces, human	GCF_014163495.1	0
Alistipes indistinctus AF17-14	Rikenellaceae	feces, human	GCF_003460105.1	0
Alistipes indistinctus YIT 12060	Rikenellaceae	feces, human	GCF_000231275.1	0
Alistipes megaguti Marseille-P5997	Rikenellaceae	feces, human	GCF_900604385.1	0
Alistipes onderdonkii 3BBH6	Rikenellaceae	feces, human	GCF_006542645.1	0
Alistipes onderdonkii 5CPYCFAH4	Rikenellaceae	feces, human	GCF_006542705.1	0
Alistipes onderdonkii 5NYCFAH2	Rikenellaceae	feces, human	GCF_006542725.1	0
Alistipes onderdonkii am 0171	Rikenellaceae	feces, human	GCF_004168145.1	1	1
Alistipes onderdonkii An90	Rikenellaceae	caecum, chicken	GCF_002159215.1	0
Alistipes onderdonkii D10-10	Rikenellaceae	animal manure, mouse	GCF_009663755.1	1	1
Alistipes onderdonkii DSM 19147	Rikenellaceae	abdominal abscess, human	GCF_000374505.1	1	1
Alistipes provencensis Marseille-P2431	Rikenellaceae	feces, human	GCF_900083545.1	0
Alistipes putredinis DSM 17216	Rikenellaceae	feces, human	GCF_000154465.1	0
Alistipes senegalensis 81E7	Rikenellaceae	feces, human	GCF_900624755.1	0
Alistipes senegalensis JC50	Rikenellaceae	feces, human	GCF_000312145.1	0
Alistipes shahii BIOML-A1	Rikenellaceae	feces, human	GCF_008416385.1	1	1
Alistipes shahii BIOML-A2	Rikenellaceae	feces, human	GCF_008416365.1	1	1
Alistipes shahii BL-389-WT-23F	Rikenellaceae	feces, swine	GCF_012844205.1	1	1
Alistipes shahii BSD2780061688st1 A10	Rikenellaceae	feces, human	GCF_005844225.1	0
Alistipes shahii WAL 8301	Rikenellaceae	appendix, human	GCF_000210575.1	0
Alistipes timonensis JC136	Rikenellaceae	feces, human	GCF_000285455.1	1	1
Millionella massiliensis Marseille-P3215	Rikenellaceae	colon, human	GCF_900104655.1	0
Mucinivorans hirudinis M3	Rikenellaceae	crop, leech	GCF_000723505.1	0
Rikenella microfusus DSM 15922	Rikenellaceae	cecum, quail	GCF_000427365.1	0
Rikenella microfusus NCTC11190	Rikenellaceae	caecum, bird	GCF_900455755.1	0
Parabacteroides acidifaciens 426-9	Tannerellaceae	feces, human	GCF_003363715.1	2	2
Parabacteroides bouchesdurhonensis Marseille-P3763	Tannerellaceae	feces, human	GCF_900186615.1	0
Parabacteroides chartae DSM 24967	Tannerellaceae	wastewater, paper mill	GCF_900168155.1	0
Parabacteroides chinchillae DSM 29073	Tannerellaceae	feces, chinchilla	GCF_900108035.1	2	1		1
Parabacteroides D13	Tannerellaceae	biopsy colon, human	GCF_000162275.1	2		1	1
Parabacteroides distasonis 2789STDY5608822	Tannerellaceae	feces, human	GCF_001405775.1	1		1
Parabacteroides distasonis 2789STDY5608872	Tannerellaceae	feces, human	GCF_001405935.1	1		1
Parabacteroides distasonis 2789STDY5834948	Tannerellaceae	feces, human	GCF_001406015.1	1		1
Parabacteroides distasonis 2b7A	Tannerellaceae	feces, human	GCF_000939775.1	0
Parabacteroides distasonis 8-P5	Tannerellaceae	animal manure, mouse	GCF_003671805.1	3	2	1
Parabacteroides distasonis ADR1290 3B	Tannerellaceae	feces, human	GCF_007896565.1	0
Parabacteroides distasonis ADR129M	Tannerellaceae	feces, human	GCF_009025675.1	2		1		1
Parabacteroides distasonis AF14-4AC	Tannerellaceae	feces, human	GCF_003464475.1	2		1		1
Parabacteroides distasonis AF18-10	Tannerellaceae	feces, human	GCF_003459965.1	3	1	1					1
Parabacteroides distasonis AF33-31	Tannerellaceae	feces, human	GCF_003475725.1	4	1	1		2
Parabacteroides distasonis AF36-3	Tannerellaceae	feces, human	GCF_003474765.1	2	1	1
Parabacteroides distasonis AF42-3	Tannerellaceae	feces, human	GCF_003474055.1	2	2
Parabacteroides distasonis AM15-13	Tannerellaceae	feces, human	GCF_003472045.1	2		1		1
Parabacteroides distasonis AM25-3	Tannerellaceae	feces, human	GCF_003469775.1	0
Parabacteroides distasonis AM26-10	Tannerellaceae	feces, human	GCF_003469715.1	2		1		1
Parabacteroides distasonis AM30-4	Tannerellaceae	feces, human	GCF_003468915.1	2	1			1
Parabacteroides distasonis AM32-23	Tannerellaceae	feces, human	GCF_003469235.1	2	1			1
Parabacteroides distasonis AM38-13AC	Tannerellaceae	feces, human	GCF_003467575.1	2	1			1
Parabacteroides distasonis An199	Tannerellaceae	caecum, chicken	GCF_002160095.1	0
Parabacteroides distasonis ATCC 8503	Tannerellaceae	feces, human	GCF_000012845.1	3		2	1
Parabacteroides distasonis BIOML-A1	Tannerellaceae	feces, human	GCF_009677535.1	2		1					1
Parabacteroides distasonis BIOML-A10	Tannerellaceae	feces, human	GCF_009677065.1	1				1
Parabacteroides distasonis BIOML-A13	Tannerellaceae	feces, human	GCF_009677385.1	1		1
Parabacteroides distasonis BIOML-A22	Tannerellaceae	feces, human	GCF_009677355.1	3	3
Parabacteroides distasonis BIOML-A23	Tannerellaceae	feces, human	GCF_009678635.1	2		1													1
Parabacteroides distasonis BIOML-A25	Tannerellaceae	feces, human	GCF_009677285.1	1															1
Parabacteroides distasonis BIOML-A36	Tannerellaceae	feces, human	GCF_009677245.1	1				1
Parabacteroides distasonis BIOML-A9	Tannerellaceae	feces, human	GCF_009677035.1	1				1
Parabacteroides distasonis CavFT-hAR46	Tannerellaceae	intramural gut wall, human	GCF_006149185.1	1		1
Parabacteroides distasonis CBA7138	Tannerellaceae	feces, human	GCF_003386475.1	3	1	2
Parabacteroides distasonis CBBP	Tannerellaceae	transplanted human feces, mouse	GCF_012851305.1	0
Parabacteroides distasonis CFPLTA003 1B	Tannerellaceae	feces, human	GCF_007896695.1	2		2
Parabacteroides distasonis CFPLTA006 1B	Tannerellaceae	feces, human	GCF_009025485.1	2		2
Parabacteroides distasonis CL03T12C09	Tannerellaceae	feces, human	GCF_000307455.1	3		1		2
Parabacteroides distasonis CL09T03C24	Tannerellaceae	feces, human	GCF_000307435.1	3	1	1		1
Parabacteroides distasonis FDAARGOS 344	Tannerellaceae	feces, human	GCF_002206325.1	3		1	1	1
Parabacteroides distasonis FDAARGOS 615	Tannerellaceae	clinical isolate, human	GCF_012273055.1	3	1	1		1
Parabacteroides distasonis FDAARGOS 759	Tannerellaceae	feces, human	GCF_013267615.1	2				2
Parabacteroides distasonis NBRC 113806	Tannerellaceae	feces, human	GCF_006739545.1	0
Parabacteroides distasonis NCTC11152	Tannerellaceae	feces, human	GCF_900445525.1	3		1	1	1
Parabacteroides distasonis NM39 I3	Tannerellaceae	gut, mouse	GCF_004793765.1	3	2	1
Parabacteroides distasonis OM02-13	Tannerellaceae	feces, human	GCF_003439415.1	2		1		1
Parabacteroides distasonis OM07-5BH	Tannerellaceae	feces, human	GCF_003438675.1	4	1	1		2
Parabacteroides distasonis str. 3776 D15 i	Tannerellaceae	tissue, human	GCF_000699785.1	1		1
Parabacteroides distasonis str. 3999B T(B) 4	Tannerellaceae	tissue, human	GCF_000699905.1	3		2							1
Parabacteroides distasonis TF10-4	Tannerellaceae	feces, human	GCF_003437495.1	2		1		1
Parabacteroides distasonis WCA3-693-APC-2H	Tannerellaceae	feces, swine	GCF_012843465.1	3			1	1					1
Parabacteroides distasonis X5	Tannerellaceae	ceacal content, mouse	GCF_009911405.1	2	1	1
Parabacteroides goldsteinii 0.1X-D42-15	Tannerellaceae	animal manure, mouse	GCF_003670235.1	1		1
Parabacteroides goldsteinii 526-21	Tannerellaceae	ceacal content, mouse	GCF_009911535.1	1	1
Parabacteroides goldsteinii 910340	Tannerellaceae	blood culture, human	GCF_001039445.1	0
Parabacteroides goldsteinii BIOML-A1	Tannerellaceae	feces, human	GCF_009677045.1	1		1
Parabacteroides goldsteinii CL02T12C30	Tannerellaceae	feces, human	GCF_000307395.1	1		1
Parabacteroides goldsteinii dnLKV18	Tannerellaceae	feces, mouse	GCF_000403825.2	0
Parabacteroides goldsteinii DSM 19448	Tannerellaceae	tissue, human	GCF_000969835.1	2	1	1
Parabacteroides gordonii MS-1	Tannerellaceae	blood culture, human	GCF_000428565.1	0
Parabacteroides gordonii OM02-37	Tannerellaceae	feces, human	GCF_003439895.1	0
Parabacteroides johnsonii 82F11	Tannerellaceae	feces, human	GCF_900624885.1	0
Parabacteroides johnsonii An42	Tannerellaceae	caecum, chicken	GCF_002161725.1	0
Parabacteroides johnsonii CL02T12C29	Tannerellaceae	feces, human	GCF_000307375.1	0
Parabacteroides johnsonii DSM 18315	Tannerellaceae	feces, human	GCF_000156495.1	0
Parabacteroides massiliensis SN4	Tannerellaceae	feces, human	GCF_900155425.1	3	1	2
Parabacteroides merdae 1001175st1 A1	Tannerellaceae	feces, human	GCF_005844535.1	0
Parabacteroides merdae 2789STDY5834848	Tannerellaceae	feces, human	GCF_001404575.1	0
Parabacteroides merdae AF19-8	Tannerellaceae	feces, human	GCF_003459525.1	0
Parabacteroides merdae AF26-22BH	Tannerellaceae	feces, human	GCF_003458945.1	0
Parabacteroides merdae AF31-17	Tannerellaceae	feces, human	GCF_003475825.1	0
Parabacteroides merdae AF33-34	Tannerellaceae	feces, human	GCF_003475305.1	0
Parabacteroides merdae AF35-4AC	Tannerellaceae	feces, human	GCF_003475265.1	0
Parabacteroides merdae AF38-4	Tannerellaceae	feces, human	GCF_003474345.1	0
Parabacteroides merdae AM16-50	Tannerellaceae	feces, human	GCF_003470675.1	0
Parabacteroides merdae AM26-6AC	Tannerellaceae	feces, human	GCF_003469635.1	0
Parabacteroides merdae AM30-44	Tannerellaceae	feces, human	GCF_003469345.1	1	1
Parabacteroides merdae AM34-17	Tannerellaceae	feces, human	GCF_003469115.1	0
Parabacteroides merdae AM50-15	Tannerellaceae	feces, human	GCF_003463945.1	0
Parabacteroides merdae ATCC 43184	Tannerellaceae	feces, human	GCF_000154105.1	0
Parabacteroides merdae BIOML-A1	Tannerellaceae	feces, human	GCF_009677855.1	1	1
Parabacteroides merdae BIOML-A10	Tannerellaceae	feces, human	GCF_009719875.1	0
Parabacteroides merdae BIOML-A11	Tannerellaceae	feces, human	GCF_009719865.1	1	1
Parabacteroides merdae BIOML-A15	Tannerellaceae	feces, human	GCF_009719805.1	1	1
Parabacteroides merdae BIOML-A25	Tannerellaceae	feces, human	GCF_009719625.1	0
Parabacteroides merdae CL03T12C32	Tannerellaceae	feces, human	GCF_000307345.1	0
Parabacteroides merdae CL09T00C40	Tannerellaceae	feces, human	GCF_000307495.1	0
Parabacteroides merdae NCTC13052	Tannerellaceae	feces, human	GCF_900445495.1	0
Parabacteroides merdae OM05-11AA	Tannerellaceae	feces, human	GCF_003439005.1	1	1
Parabacteroides merdae OM06-16AC	Tannerellaceae	feces, human	GCF_003438825.1	0
Parabacteroides pacaensis Marseille-P4001	Tannerellaceae	feces, human	GCF_900292045.1	1		1
Parabacteroides provencensis Marseille-P3668	Tannerellaceae	feces, human	GCF_900232875.1	3	2										1
Parabacteroides timonensis Marseille-P3236	Tannerellaceae	feces, human	GCF_900128505.1	0
Tannerella forsythia 3313	Tannerellaceae	oral cavity, human	GCF_001547875.1	2	2
Tannerella forsythia 92A2	Tannerellaceae	periodontal pocket, human	GCF_000238215.1	3		2									1
Tannerella forsythia 9610	Tannerellaceae	oral cavity, human	GCF_001938785.1	2	2
Tannerella forsythia ATCC 43037	Tannerellaceae	periodontal pocket, human	GCF_001006485.1	5	2	2									1
Tannerella forsythia KS16	Tannerellaceae	oral cavity, human	GCF_001547855.1	4		2			1				1
Tannerella forsythia OH1426 COT-023	Tannerellaceae	oral cavity, dog	GCF_003860135.1	0
Tannerella forsythia OH2617 COT-023	Tannerellaceae	oral cavity, dog	GCF_003860025.1	2	1	1
Tannerella forsythia UB20	Tannerellaceae	sub-gingival plaque, human	GCF_900096735.1	4	2	1							1
Tannerella forsythia UB22	Tannerellaceae	sub-gingival plaque, human	GCF_900096715.1	2		1									1
Tannerella forsythia UB4	Tannerellaceae	sub-gingival plaque, human	GCF_900096725.1	4	3										1
Tannerella forsythia WW10960	Tannerellaceae	subgingival plaque, human	GCF_002529295.1	7	5										2
Tannerella forsythia WW11663	Tannerellaceae	subgingival plaque, human	GCF_002529085.1	5	2	1									2
Tenuifilum thalassicum 38-H	Tenuifilaceae	hydrothermal vent sediment	GCF_013265555.1	2									1		1
Williamwhitmania taraxaci A7P-90m	Williamwhitmaniaceae	anoxic water, Lake Untersee	GCF_900096565.1	0

## Sheet: Table S5
Table S5. Putative precursor peptides identified in BGCs similar to the ones further analized in this study
Strain	Genome	Isolation source	BGC	Putative precursor peptide 1	Putative precursor peptide 2	Putative precursor peptide 3	Putative precursor peptide 4
Bacteroides caccae CL03T12C61	GCF_000273725.1	feces, human	1	MGKQIAKLGIRPEDLKDKTVTSEQLEKTKGGKAAGSEECVCYCGCYTDDSAFGVDFNWWSRDWD
Bacteroides vulgatus dnLKV7	GCF_000403235.1	feces, human	1	MGKQIAKLGIRPEDLKDKMVTSEQLEKTKGGKAAGSEECVCYCGCYTDDSAFGVDFNWWSRDWD
Bacteroides uniformis 2789STDY5834942	GCF_001406715.1	feces, human	1	MGKQIAKLGIRPEDLKDKTVTSEQLEKTKGGKAAGSEECVCYCGCYTDDSAFGVDFNWWSRDWD
Bacteroides stercoris TF03-6	GCF_003438025.1	feces, human	1	MGKQIAKLGIRPEDLKDKTVTSEQLEKTKGGKAAGSEECVCYCGCYTDDSAFGVDFNWWSRDWD
Bacteroides uniformis AF19-3LB	GCF_003459585.1	feces, human	1	MGKQIAKLGIRPEDLKDKTVTSEQLEKTKGGKAAGSEECVCYCGCYTDDSAFGVDFNWWSRDWD
Bacteroides stercoris AF19-2	GCF_003460185.1	feces, human	1	MGKQIAKLGIRPEDLKDKTVTSEQLEKTKGGKAAGSEECVCYCGCYTDDSAFGVDFNWWSRDWD
Bacteroides uniformis AF14-14	GCF_003464785.1	feces, human	1	MGKQIAKLGIRPEDLKDKTVTSEQLEKTKGGKAAGSEECVCYCGCYTDDSAFGVDFNWWSRDWD
Bacteroides vulgatus AM30-40	GCF_003468905.1	feces, human	1	MGKQIAKLGIRPEDLKDKTVTSEQLEKTKGGKAAGSEECVCYCGCYTDDSAFGVDFNWWSRDWD
Bacteroides vulgatus AM29-2	GCF_003469035.1	feces, human	1	MGKQIAKLGIRPEDLKDKTVTSEQLEKTKGGKAAGSEECVCYCGCYTDDSAFGVDFNWWSRDWD
Bacteroides uniformis AM29-12AC	GCF_003469465.1	feces, human	1	MGKQIAKLGIRPEDLKDKTVTSEQLEKTKGGKAAGSEECVCYCGCYTDDSAFGVDFNWWSRDWD
Bacteroides vulgatus AF35-11AC	GCF_003475045.1	feces, human	1	MGKQIAKLGIRPEDLKDKTVTSEQLEKTKGGKAAGSEECVCYCGCYTDDSAFGVDFNWWSRDWD
Bacteroides acidifaciens P2318	GCF_004569485.1	oral swab, mouse	1	MGKQIAKLGIRPEDLKDKTVTSEQLEKTKGGKAAGSEECVCYCGCYTDDSAFGVDFNWWSRDWD
Bacteroides uniformis 1001175st1 F6	GCF_005844805.1	feces, human	1	MGKQIAKLGIRPEDLKDKTVTSEQLEKTKGGKAAGSEECVCYCGCYTDDSAFGVDFNWWSRDWD
Bacteroides eggerthii 1001175st1 B5	GCF_005845315.1	feces, human	1	MGKQIAKLGIRPEDLKDKTVTSEQLEKTKGGKAAGSEECVCYCGCYTDDSAFGVDFNWWSRDWD
Bacteroides stercoris BIOML-A3	GCF_009025135.1	feces, human	1	MGKQIAKLGIRPEDLKDKTVTSEQLEKTKGGKAAGSEECVCYCGCYTDDSAFGVDFNWWSRDWD
Bacteroides stercoris BIOML-A1	GCF_009025185.1	feces, human	1	MGKQIAKLGIRPEDLKDKTVTSEQLEKTKGGKAAGSEECVCYCGCYTDDSAFGVDFNWWSRDWD
Bacteroides acidifaciens A40	GCF_010206385.1	feces, mouse	1	MGKQIAKLGIRPEDLKDKTVTSEQLEKTKGGKAAGSEECVCYCGCYTDDSAFGVDFNWWSRDWD
Bacteroides vulgatus VPI-5710	GCF_012976775.1	feces, human	1	MGKQIAKLGIRPEDLKDKTVTSEQLEKTKGGKAAGSEECVCYCGCYTDDSAFGVDFNWWSRDWD
Bacteroides uniformis BSD2780061689st1 G7	GCF_005844235.1	feces, human	1	MGKQIAKLGIRPEDLKDKTVTSEQLEKTKGGKAAGSEECVCYCGCYTDDSAFGVDFNWWSRDWD
Bacteroides vulgatus 1001175st1 C6	GCF_005844725.1	feces, human	1	MGKQIAKLGIRPEDLKDKTVTSEQLEKTKGGKAAGSEECVCYCGCYTDDSAFGVDFNWWSRDWD
Bacteroides vulgatus PC510	GCF_000178195.1	feces,human	2	MKKEEENGQKPEYINYSEEEQLLDLNELMDVQGGIDDKELSKCGLGCYTGGFVDPTKTQDENTGNE	MKPEETIFDGISDSEMESIAGGTAEVQSESQGESAAGDGYAIKCCNNKGKQEQQKTVDPTT	MKPEETIFDGISDSEMESISGGIAEVQSESQSESAAGDGYAVKCCNNKLKTKDEEKVKPD
Bacteroides vulgatus str. 3775 SLB 10 iv	GCF_000699705.1	tissue, human	2	MKKEEENGKKPEYINYSEEEQLLDLNELMDVQGGIDDKELSKCGLGCYTGGFVDPTKTQDENTGNE	MKPEETIFDGISDSEMESIAGGTAEVQSESQGESAAGDGYAIKCCNNKGKQEQQKTVDPTT	MKPEETIFDGISDSEMESIAGGTAEVQSESQGESAAGDGYAIKCCNNKGKQEQQKTVDPTT	MKPEETIFDGISDSEMESISGGIAEVQSESQSESAAGDGYAVKCCNNKLKTKDEEKVKPD
Bacteroides vulgatus str. 3975 RP4	GCF_000699865.1	tissue, human	2	MKKEEENGKKPEYINYSEEEQLLDLNELMDVQGGIDDKELSKCGLGCYTGGFVDPTKTQDENTGNE	MKPEETIFDGISDSEMESIAGGTAEVQSESQGESAAGDGYAIKCCNNKGKQEQQKTVDPTT
Bacteroides vulgatus 2789STDY5834897	GCF_001405155.1	feces,human	2	MKKEEENGKKPEYINYSEEEQLLDLNELMDVQGGIDDKELSKCGLGCYTGGFVDPTKTQDENTGNE	MKPEETIFDGISDSEMESIAGGTAEVQSESQGESAAGDGYAIKCCNNKGKQEQQKTVDPTT	MKPEETIFDGISDSEMESISGGIAEVQSESQSESAAGDGYAVKCCNNKLKTKDEEKVKPD
Bacteroides vulgatus 2789STDY5834944	GCF_001406315.1	feces,human	2	MKKEEENGKKPEYINYSEEEQLLDLNELMDVQGGIDDKELSKCGLGCYTGGFVDPTKTQDENTGNE	MKPEETIFDGISDSEMESIAGGTAEVQSESQGESAAGDGYAIKCCNNKGKQEQQKTVDPTT
Bacteroides vulgatus RJ2H1	GCF_002796815.1	feces, mouse	2	MKKEEENGKKPEYINYSEEEQLLDLNELMDVQGGIDDKELSKCGLGCYTGGFVDPTKTQDENTGNE	MNSKLFCFNAKKVKNILFFLFSPEWSDYVGLYLQYQIKYNYITE	MKPEETIFDDISDSEMESIAGGTAEVQSESQGESAAGDGYAIKCCNNKGKQEQQKTVDPTT	MVLAILKWNLYQEVLLKFNLNLRVNQLQVMVMLLNAVIIS
Bacteroides vulgatus TM05-16	GCF_003437415.1	feces,human	2	MKKEEENGKKPEYINYSEEEQLLDLNELMDVQGGIDDKELSKCGLGCYTGGFVDPTKTQDENTGNE	MKPEETIFDGISDSEMESIAGGTAEVQSESQGESAAGDGYAIKCCNNKGKQEQQKTVDPTT	MKPEETIFDGISDSEMESISGGIAEVQSESQSESAAGDGYAVKCCNNKLKTKDEEKVKPD
Bacteroides vulgatus OM08-13BH	GCF_003438645.1	feces,human	2	MKKEDPDNKQPEYTRYSEDEEQVLDLNELMDVQGGIDDKELSKCGLGCYTGGFVDPTKTQDENTGNE	MEKSTEKDLAESVVKAIEEDAITESEMETTEGGHNGNCGCVPKPDHMKQDSGL
Bacteroides vulgatus OM07-1BH	GCF_003438705.1	feces,human	2	MKKEEENGKKPEYINYSEEEQLLDLNELMDVQGGIDDKELSKCGLGCYTGGFVDPTKTQDENTGNE	MKPEETIFDGISDSEMESIAGGTAEVQSESQGESAAGDGYAIKCCNNKGKQEQQKTVDPTT
Bacteroides vulgatus OM06-14	GCF_003438835.1	feces,human	2	MKKEEENGKKPEYINYSEEEQLLDLNELMDVQGGIDDKELSKCGLGCYTGGFVDPTKTQDENTGNE	MKPEETIFDGISDSEMESIAGGTAEVQSESQGESAAGDGYAIKCCNNKGKQEQQKTVDPTT
Bacteroides vulgatus AF26-3BH	GCF_003458265.1	feces, human	2	MKKEEENGKKPEYINYSEEEQLLDLNELMDVQGGIDDKELSKCGLGCYTGGFVDPTKTQDENTGNE	MKPEETIFDDISDSEMESIAGGTAEVQSESQGESAAGDGYAIKCCNNKGKQEQQKTVDPTT	MKPEETIFDGISDSEMESISGGIAEVQSESQSESAAGDGYAVKCCNNKLKTKDEEKVKPD
Bacteroides vulgatus AF20-10	GCF_003459535.1	feces, human	2	MKKEEENGKKPEYINYSEEEQLLDLNELMDVQGGIDDKELSKCGLGCYTGGFVDPTKTQDENTGNE	MKPEETIFDGISDSEMESIAGGTAEVQSESQGESAAGDGYAIKCCNNKGKQEQQKTVDPTT	MKPEETIFDGISDSEMESISGGIAEVQSESQSESAAGDGYAVKCCNNKLKTKDEEKVKPD
Bacteroides vulgatus AF19-16	GCF_003459715.1	feces, human	2	MKKEDPDNKQPEYTRYSEDEEQVLDLNELMDVQGGIDDKELSKCGLGCYTGGFVDPTKTQDENTGNE	MEKSTEKDLAESVVKAIEEDAITESEMETTEGGHNGNCGCVPKPDHMKQDSGL
Bacteroides vulgatus AF16-11	GCF_003462865.1	feces, human	2	MKKEEENGKKPEYINYSEEEQLLDLNELMDVQGGIDDKELSKCGLGCYTGGFVDPTKTQDENTGNE	MKPEETIFDGISDSEMESIAGGTAEVQSESQGESAAGDGYAIKCCNNKGKQEQQKTVDPTT
Bacteroides vulgatus AF15-6A	GCF_003464205.1	feces, human	2	MKKEEENGKKPEYINYSEEEQLLDLNELMDVQGGIDDKELSKCGLGCYTGGFVDPTKTQDENTGNE	MKPEETIFDGISDSEMESIAGGTAEVQSESQGESAAGDGYAIKCCNNKGKQEQQKTVDPTT
Bacteroides vulgatus AF14-8	GCF_003464405.1	feces, human	2	MKKEEENGKKPEYINYSEEEQLLDLNELMDVQGGIDDKELSKCGLGCYTGGFVDPTKTQDENTGNE	MKPEETIFDGISDSEMESIAGGTAEVQSESQGESAAGDGYAIKCCNNKGKQEQQKTVDPTT	MKPEETIFDGISDSEMESISGGIAEVQSESQSESAAGDGYAVKCCNNKLKTKDEEKVKPD
Bacteroides dorei AF14-1AC	GCF_003464725.1	feces, human	2	MKKEEENGKKPEYINYSEEEQLLDLNELMDVQGGIDDKELSKCGLGCYTGGFVDPTKTQDENTGNE	MKPEETIFDGISDSEMESIAGGTAEVQSESQGESAAGDGYAIKCCNNKGKQEQQKTVDPTT	MKPEETIFDGISDSEMESISGGIAEVQSESQSESAAGDGYAVKCCNNKLKTKDEEKVKPD
Bacteroides vulgatus AF12-25	GCF_003465015.1	feces, human	2	MKKEEENGKKPEYINYSEEEQLLDLNELMDVQGGIDDKELSKCGLGCYTGGFVDPTKTQDENTGNE	MKPEETIFDGISDSEMESIAGGTAEVQSESQGESAAGDGYAIKCCNNKGKQEQQKTVDPTT	MKPEETIFDGISDSEMESISGGIAEVQSESQSESAAGDGYAVKCCNNKLKTKDEEKVKPD
Bacteroides vulgatus AF04-25	GCF_003465695.1	feces, human	2	MKKEEENGKKPEYINYSEEEQLLDLNELMDVQGGIDDKELSKCGLGCYTGGFVDPTKTQDENTGNE	MKPEETIFDGISDSEMESIAGGTAEVQSESQGESAAGDGYAIKCCNNKGKQEQQKTVDPTT
Bacteroides vulgatus AM44-21	GCF_003466785.1	feces, human	2	MKKEDPDNKQPEYTRYSEDEEQVLDLNELMDVQGGIDDKELSKCGLGCYTGGFVDPTKTQDENTGNE	MEKSTEKDLAESVVKAIEEDAITESEMETTEGGHNGNCGCVPKPDHMKQDSGL
Bacteroides vulgatus AM37-2	GCF_003468345.1	feces, human	2	MKKEEENGKKPEYINYSEEEQLLDLNELMDVQGGIDDKELSKCGLGCYTGGFVDPTKTQDENTGNE	MKPEETIFDGISDSEMESIAGGTAEVQSESQGESAAGDGYAIKCCNNKGKQEQQKTVDPTT	MKPEETIFDGISDSEMESISGGIAEVQSESQSESAAGDGYAVKCCNNKLKTKDEEKVKPD
Bacteroides vulgatus AM30-40	GCF_003468905.1	feces, human	2	MKKEEENGKKPEYINYSEEEQLLDLNELMDVQGGIDDKELSKCGLGCYTGGFVDPTKTQDENTGNE	MKPEETIFDGISDSEMESIAGGTAEVQSESQGESAAGDGYAIKCCNNKGKQEQQKTVDPTT
Bacteroides vulgatus AM32-26AC	GCF_003469225.1	feces, human	2	MKKEEENGKKPEYINYSEEEQLLDLNELMDVQGGIDDKELSKCGLGCYTGGFVDPTKTQDENAGNE	MKPEETIFDGISDSEMESIAGGTAEVQSESQGESAAGDGYAIKCCNNKGKQEQQKTVDPTT
Bacteroides vulgatus AM25-23	GCF_003470745.1	feces, human	2	MKKEEENGKKPEYINYSEEEQLLDLNELMDVQGGIDDKELSKCGLGCYTGGFVDPTKTQDENTGNE	MNSKLFCFNAKKVKNILFFLFSPEWSDYVGLYLQYQIKYNYITE	MKPEETIFDDISDSEMESIAGGTAEVQSESQGESAAGDGYAIKCCNNKGKQEQQKTVDPTT	MVLAILKWNLYQEVLLKFNLNLRVNQLQVMVMLLNAVIIS
Bacteroides vulgatus AF35-11AC	GCF_003475045.1	feces, human	2	MKKEEENGQKPEYINYSEEEQLLDLNELMDVQGGIDDKELSKCGLGCYTGGFVDPTKTQDENTGNE	MKPEETIFDGISDSEMESIAGGTAEVQSESQGESAAGDGYAIKCCNNKGKQEQQKTVDPTT
Bacteroides vulgatus AF37-17	GCF_003475135.1	feces, human	2	MKKEEENGKKPEYINYSEEEQLLDLNELMDVQGGIDDKELSKCGLGCYTGGFVDPTKTQDENTGNE	MKPEETIFDGISDSEMESIAGGTAEVQSESQGESAAGDGYAIKCCNNKGKQEQQKTVDPTT
Bacteroides vulgatus am 0224	GCF_004167625.1	feces, human	2	MKKEEENGKKPEYINYSEEEQLLDLNELMDVQGGIDDKELSKCGLGCYTGGFVDPTKTQDENTGNE	MKPEETIFDGISDSEMESIAGGTAEVQSESQGESAAGDGYAIKCCNNKGKQEQQKTVDPTT	MKPEETIFDGISDSEMESISGGIAEVQSESQSESAAGDGYAVKCCNNKLKTKDEEKVKPD
Bacteroides vulgatus WCA-389-WT-3C	GCF_009696545.1	feces, swine	2	MKKEEENGKKPEYINYSEEEQLLDLNELMDVQGGIDDKELSKCGLGCYTGGFVDPTKTQDENTGNE	MKPEETIFDGISDSEMESIAGGTAEVQSESQGESAAGDGYAIKCCNNKGKQEQQKTVDPTT
Bacteroides vulgatus VPI-2365	GCF_012976375.1	cecum, chicken	2	MKKEEENGKKPEYINYSEEEQLLDLNELMDVQGGIDDKELSKCGLGCYTGGFVDPTKTQDENTGNE	MKPEETIFDGISDSEMESIAGGTAEVQSESQGESAAGDGYAIKCCNNKGKQEQQKTVDPTT
Bacteroides vulgatus VPI-6186	GCF_012976385.1	pleural fluid, human	2	MKKEEENGKKPEYINYSEEEQLLDLNELMDVQGGIDDKELSKCGLGCYTGGFVDPTKTQDENTGNE	MKPEETIFDDISDSEMESIAGGTAEVQSESQGESAAGDGYAIKCCNNKGKQEQQKTVDPTT	MKPEETIFDGISDSEMESISGGIAEVQSESQSESAAGDGYAVKCCNNKLKTKDEEKVKPD
Bacteroides vulgatus DH4096S	GCF_012976745.1	feces, human	2	MKKEEENGKKPEYINYSEEEQLLDLNELMDVQGGIDDKELSKCGLGCYTGGFVDPTKTQDENTGNE	MKPEETIFDGISDSEMESIAGGTAEVQSESQGESAAGDGYAIKCCNNKGKQEQQKTVDPTT	MKPEETIFDGISDSEMESISGGIAEVQSESQSESAAGDGYAVKCCNNKLKTKDEEKVKPD
Bacteroides vulgatus VPI-4496.2	GCF_012976765.1	feces, human	2	MKKEEENGKKPEYINYSEEEQLLDLNELMDVQGGIDDKELSKCGLGCYTGGFVDPTKTQDENTGNE	MKPEETIFDDISDSEMESIAGGTAEVQSESQGESAAGDGYAIKCCNNKGKQEQQKTVDPTT
Bacteroides vulgatus VPI-5710	GCF_012976775.1	feces, human	2	MKKEEENGKKPEYINYSEEEQLLDLNELMDVQGGIDDKELSKCGLGCYTGGFVDPTKTQDENTGNE	MKPEETIFDGISDSEMESIAGGTAEVQSESQGESAAGDGYAIKCCNNKGKQEQQKTVDPTT
Bacteroides vulgatus VPI-C1-13	GCF_012976785.1	feces, human	2	MKKEEENGKKPEYINYSEEEQLLDLNELMDVQGGIDDKELSKCGLGCYTGGFVDPTKTQDENTGNE	MKPEETIFDDISDSEMESIAGGTAEVQSESQGESAAGDGYAIKCCNNKGKQEQQKTVDPTT
Bacteroides vulgatus NCTC10583	GCF_900445545.1	feces, human	2	MKKEEENGKKPEYINYSEEEQLLDLNELMDVQGGIDDKELSKCGLGCYTGGFVDPTKTQDENTGNE	MKPEETIFDDISDSEMESIAGGTAEVQSESQGESAAGDGYAIKCCNNKGKQEQQKTVDPTT
Bacteroides bouchesdurhonensis Marseille-P2653	GCF_900155865.1	Feces, human	3	MKNLKSLNLHRLGQAEMTRKEMNALTGGQGGDDYTYGPYDIPEVYVCGCTCSNATCGCKYEGPQEGPDDSYYGGSSTTDNNSANQNSPDAS
Bacteroides cellulosilyticus CL02T12C19	GCF_000273015.1	feces, human	4	MKLKKLKLNALSEAGLKDKEMNALKGGYLGCRCSCYWADQGGSSSDDNMGANYTKGDGAHSTEGCNQYWAVGSGVFDGPDCNESNNCG	MKLKKLKLNALSEAVLKDKEMNALKGGDSCCTCSCYYEKEPGGSSTMDNMGANHDSPNGGTSLNGCNQYGWCGEGEEGMYYDFEAHE
Bacteroides cellulosilyticus WH2	GCF_000463315.1	Feces, human	4	MKLKKLKLNALSEAGLKDKEMNALKGGNCCTCSCYHEGEPGYSSSADNSKGNYKFDGHSVEGCNEFVYCDDDNEVVPLPSAGI	MKLKKLKLNALSEAGLKDKEMNALKGGNCCRCSCYWEGKPGGSEWNDNMNANYGLDTESEKGCNQYADCDFPLDVDPDWLHE	MKLKKLKLNALSEAGLKDKEMNALKGGNCCTCSCYHEGEAGYSSSADNRSANVNIGSGGHSTDGCNQYYECDENNEGWALPNPSEHLRA
Bacteroides cellulosilyticus AF29-17	GCF_003457665.1	feces, human	4	MKLKKLKLNALSEAGLKDKEMNALKGGNCCTCSCYHEGEPGYSSSADNSKGNYKFDGHSVEGCNEFVYCDDDNEVVPLPSAGI	MKLKKLKLNALSEAGLKDKEMNALKGGNCCRCSCYWEGKPGGSEWNDNMNANYGLDTESEKGCNQYADCDFPLDVDPDWLHE	MKLKKLKLNALSEAGLKDKEMNALKGGNCCTCSCYHEGEAGYSSSADNRSANVNIGSGGHSTDGCNQYYECDENNEGWALPNPSEHLRA
Bacteroides cellulosilyticus AF22-3AC	GCF_003459465.1	feces, human	4	MKLKKLKLNALSEAGLKDKEMNALKGGNCCTCSCYHEGEPGYSSSADNSKGNYKFDGHSVEGCNEFVYCDDDNEVVPLPSAGI	MKLKKLKLNALSEAGLKDKEMNALKGGNCCRCSCYYEGKPGGAAWNDNMNANYSLDTESKQGCNQYADCEFPLDVDPDWVHE	MKLKKLKLNALSEAGLKDKEMNALKGGNCCTCSCYHEGEAGYSSSADNRSANVNIGSGGHSTDGCNQYYECDENNEGWALPNPSEHLRA
Bacteroides cellulosilyticus AF17-25	GCF_003460035.1	feces, human	4	MKLKKLKLNALSEAGLKDKEMNALKGGNCCTCSCYHEGEPGYSSSADNSKGNYKFDGHSVEGCNEFVYCDDDNEVVPLPSAGI	MKLKKLKLNALSEAGLKDKEMNALKGGNCCRCSCYWEGKPGGSEWNDNMNANYGLDTESEKGCNQYADCDFPLDVDPDWLHE	MKLKKLKLNALSEAGLKDKEMNALKGGNCCTCSCYHEGEAGYSSSADNRSANVNIGSGGHSTDGCNQYYECDENNEGWALPNPSEHLRA
Bacteroides cellulosilyticus BIOML-A8	GCF_008572195.1	feces, human	4	MKKLSKIKLNQLNKAELSERELNRLLGGSNCCICRGQANLDANVKGGTSGLIPGDGGGGTGAGSFK
Bacteroides fragilis YCH46	GCF_000009925.1	septicemia, human	5	MKLRKLKLNEASKAELNEREMCRVLGGGTPGCCQCGCNYEGKPGGSSTSANDSANNAHGYTSDGSHPCCSTTDPKPEFPEITPPPFWNPQDALCGHF	MKLRKLKLNEASKAELNEREMCRVLGGGTIGCCQCGCNYEGKPGGSSTSANDSANNAHGYTSDGSHPCCSTTDPKPEFPKFPDFPVMPQDALCGATQGHSCGI
Bacteroides fragilis NCTC 9343	GCF_000025985.1	appendix abscess, human	5	MKLRKLKLNEASKAELNEREMCRVLGGGTPGCCQCGCNYEGKPGGSSTSANDSANNAHGYTSDGSHPCCSTTDPKPEFPEITPPPFWNPQDALCGHF	MKLRKLKLNEASKAELNEREMCRVLGGGTIGCCQCGCNYEGKPGGSSTSANDSANNAHGYTSDGSHPCCSTTDPKPEFPKFPDFPVMPQDALCGATQGHSCGI
Bacteroides fragilis str. DS-166	GCF_000598245.1	Feces,human	5	MKLRKLKLNEASKAELNEREMCRVLGGGTIGCCQCGCNYEGKPGGSSTSANDSANNAHGYTSDGSHPCCSTTDPKPEFPKFPDFPVMPQDALCGATQGHSCGI
Bacteroides fragilis str. S36L5	GCF_000599025.1	Tissue, human	5	MKLRKLKLNEASKAELNEREMCRVLGGGTIGCCQCGCNYEGKPGGSSTSANDSANNAHGYTSDGSHPCCSTTDPKPEFPKFPDFPVMPQDALCGATQGHSCGI
Bacteroides fragilis str. S6R5	GCF_000599045.1	Tissue, human	5	MKLRKLKLNEASKAELNEREMCRVLGGGTIGCCQCGCNYEGKPGGSSTSANDSANNAHGYTSDGSHPCCSTTDPKPEFPKFPDFPVMPQDALCGATQGHSCGI
Bacteroides fragilis str. S6R6	GCF_000599245.1	tissue, human	5	MKLRKLKLNEASKAELNEREMCRVLGGGTPGCCQCGCNYEGKPGGSSTSANDSANNAHGYTSDGSHPCCSTTDPKPEFPEITPPPFWNPQDALCGHF	MKLRKLKLNEASKAELNEREMCRVLGGGTIGCCQCGCNYEGKPGGSSTSANDSANNAHGYTSDGSHPCCSTTDPKPEFPKFPDFPVMPQDALCGATQGHSCGI
Bacteroides fragilis DCMOUH0042B	GCF_000724795.1	Blood, human	5	MKKLNKISLHNLSQTEMANREQKMLKGGRLCACVGVCLGDACVCTEAGDTGLFPLSDNNTNVYDGSNSDEQAHWDGIRNKVV
Bacteroides fragilis DCMOUH0085B	GCF_000724815.2	blood, human	5	MKLRKLKLNEASKAELNEREMCRVLGGGTPGCCQCGCNYEGKPGGSSTSANDSANNAHGYTSDGSHPCCSTTDPKPEFPEITPPPFWNPQDALCGHF	MKLRKLKLNEASKAELNEREMCRVLGGGTIGCCQCGCNYEGKPGGSSTSANDSANNAHGYTSDGSHPCCSTTDPKPEFPKFPDFPVMPQDALCGATQGHSCGI
Bacteroides fragilis US326	GCF_002811035.1	Human	5	MKLRKLKLNEASKAELNEREMCRVLGGGTIGCCQCGCNYEGKPGGSSTSANDSANNAHGYTSDGSHPCCSTTDPKPEFPKFPDFPVMPQDALCGATQGHSCGI	MKLRKLKLNEASKAELNEREMCRVLGGGTPGCCQCGCNYEGKPGGSSTSANDSANNAHGYTSDGSHPCCSTTDPKPEFPEITPPPFWNPQDALCGHF
Bacteroides fragilis Q1F2	GCF_002849695.1	Wound, human	5	MKLRKLKLNEASKAELNEREMCRVLGGGTPGCCQCGCNYEGKPGGSSTSANDSANNAHGYTSDGSHPCCSTTDPKPEFPKFPDFPVMPQDALCGATQGHSCGI	MKLRKLKLNEASKAELNEREMCRVLGGGTPGCCQCGCNYEGKPGGSSTSANDSANNAHGYTSDGSHPCCSTTDPKPEFPEITPPPFWNPQDALCGHF
Bacteroides fragilis OM06-1	GCF_003438895.1	Feces,human	5	MKLRKLKLNEASKAELNEREMCRVLGGGTPGCCQCGCNYEGKPGGSSTSANDSANNAHGYTSDGSHPCCSTTDPKPEFPKFPDFPVMPQDALCGATQGHSCGI	MKLRKLKLNEASKAELNEREMCRVLGGGTPGCCQCGCNYEGKPGGSSTSANDSANNAHGYTSDGSHPCCSTTDPKPEFPEITPPPFWNPQDALCGHF
Bacteroides fragilis AF14-14AC	GCF_003465265.1	feces, human	5	MKLRKLKLNEASKAELNEREMCRVLGGGTPGCCQCGCNYEGKPGGSSTSANDSANNAHGYTSDGSHPCCSTTDPKPEFPKFPDFPVMPQDALCGATQGHSCGI	MKLRKLKLNEASKAELNEREMCRVLGGGTPGCCQCGCNYEGKPGGSSTSANDSANNAHGYTSDGSHPCCSTTDPKPEFPEITPPPFWNPQDALCGHF
Bacteroides fragilis TL139C 1B	GCF_007896795.1	Human	5	MKLRKLKLNEASKAELNEREMCRVLGGGTIGCCQCGCNYEGKPGGSSTSANDSANNAHGYTSDGSHPCCSTTDPKPEFPKFPDFPVMPQDALCGATQGHSCGI	MKLRKLKLNEASKAELNEREMCRVLGGGTPGCCQCGCNYEGKPGGSSTSANDSANNAHGYTSDGSHPCCSTTDPKPEFPEITPPPFWNPQDALCGHF
Bacteroides fragilis BFR KZ07	GCF_014042525.1	Purulent sample, human	5	MKLRKLKLNEASKAELNEREMCRVLGGGTIGCCQCGCNYEGKPGGSSTSANDSANNAHGYTSDGSHPCCSTTDPKPEFPKFPDFPVMPQDALCGATQGHSCGI
Bacteroides ovatus CL02T12C04	GCF_000273195.1	feces,human	6	MTEVQEEQIQGGLKSALQEEAYGVVASVATESDNGSLSPWTITF
Bacteroides vulgatus 2789STDY5834842	GCF_001404375.1	feces,human	6	MTEVQEEQIQGGLKSALQEEAYGVVASVATESDNGSLSPWTITF
Bacteroides uniformis 2789STDY5834847	GCF_001406135.1	feces,human	6	MTEVQEEQIQGGLKSALQEEAYGVVASVATESDNGSLSPWTITF
Bacteroides thetaiotaomicron CL15T12C11	GCF_007556425.1	feces,human	6	MTEVQEEQIQGGLKSALQEEAYGVVASVATESDNGSLSPWTITF
Bacteroides xylanisolvens NLAE-zl-G339	GCF_900107825.1	feces, cow	6	MTEVQEEQIQGGLKSALQEEAYGVVASVATESDNGSLSPWTITF
Porphyromonas gingivalis F0566	GCF_000467975.1	Oral cavity, human	7	MKKISLNGMNAKEIEMSQTFIEKHDLEGCVGGQRSSAEIEESIAASDSTQADSCYYRAIKYPV
Porphyromonas gingivalis KCOM 2801	GCF_002753975.1	Subgingival dental plaque, human	7	MKKISLNGMNAKEIEMSQAFIEKHDLEGCVGGQRSSAEIEESIAASDSTQADSCYYRAIKYPV
Porphyromonas gingivalis 3 3	GCF_900157215.1	Subgingival plaque	7	MKKISLNGMNAKEIEMSQTFIEKHDLEGCVGGQRSSAEIEESIAASDSTQADSCYYRAIKYPV
Tannerella forsythia KS16	GCF_001547855.1	Oral cavity, human	7	MKKISLNGMNAKEIEMSQAFIEKHDLEGCVGGQRSSAEIEESIAASDSTQADSCYYRAIKYPV
Porphyromonas gulae COT-052 OH1451	GCF_000768785.1	Oral cavity, dog	8	MKKVSEIQERPDYISLNGDKLDKIQGGDGAVVVTSPAREDRLCNGGCGPTAAWITTEDSQF
Prevotella buccalis DNF00985	GCF_000759265.1	Vagina, human	9	MKIVLNKVRESFKENDRRVLTEDELAFITGECAILSGSGTSSTSGSTCCDATCVCKSYPSGSSGSSGAGSGSGSGSR
